# Supplementary material for: A serum proteome signature to predict mortality in severe COVID-19 patients
Source: Life Sci Alliance. 2021 Jul 5;4(9):e202101099. doi: 10.26508/lsa.202101099 (PMC8321673; doi:10.26508/lsa.202101099)
Supplement: Supplementary file 4 [file LSA-2021-01099_TableS4.xlsx]

## Sheet: Protein abundance (conc.)
Gene name	survivor_P8_t1	survivor_P8_t2	survivor_P8_t3	survivor_P9_t1	survivor_P9_t2	survivor_P9_t3	non-survivor_P10_t1	survivor_P11_t1	survivor_P11_t2	survivor_P11_t3	non-survivor_P13_t1	non-survivor_P13_t2	survivor_P14_t1	survivor_P14_t2	survivor_P14_t3	survivor_P15_t1	survivor_P15_t2	survivor_P15_t3	non-survivor_P16_t1	non-survivor_P16_t3	non-survivor_P17_t1	non-survivor_P17_t2	survivor_P18_t1	survivor_P18_t2	survivor_P18_t3	non-survivor_P19_t1	non-survivor_P19_t2	non-survivor_P19_t3	non-survivor_P20_t1	non-survivor_P20_t2	non-survivor_P20_t3	survivor_P21_t1	survivor_P21_t2	survivor_P21_t3	survivor_P22_t1	survivor_P22_t2	survivor_P22_t3	non-survivor_P23_t1	non-survivor_P23_t2	survivor_P24_t1	survivor_P24_t2	survivor_P24_t3	survivor_P26_t1	survivor_P26_t2	survivor_P27_t1	survivor_P27_t2	survivor_P27_t3	survivor_P28_t1	survivor_P28_t2
A1BG	35.0525	38.5454	29.1269	26.5055	21.2393	28.9561	20.7548	34.2395	30.4646	33.4431	26.649	25.4085	30.3977	28.9335	22.3032	40.8413	28.1845	34.4764	30.6915	18.152	29.3974	27.3721	38.1778	34.9825	31.4683	31.5678	23.7825	22.3766	29.5586	28.0774	24.7707	32.0182	26.7545	26.3329	36.8903	35.8008	31.3124	25.4065	22.43	30.0101	18.809	15.3053	27.3273	21.3421	27.785	27.722	28.7995	28.3145	32.3641
A2M	76.7343	69.659	82.3141	141.008	161.95	140.435	137.384	94.2894	103.445	102.654	136.939	120.105	70.5002	79.3649	108.347	92.7385	156.06	126.405	116.865	91.8948	105.942	85.9206	49.4948	51.8335	54.2293	153.11	151.422	139.988	84.5064	84.9282	163.202	80.952	98.399	118.537	47.4134	55.8125	124.325	139.852	128.438	79.3531	63.5722	53.6154	91.5969	103.24	80.5232	101.872	89.625	121.77	146.524
A2M;PZP	39.8704	32.5082	37.895	62.3761	77.269	61.7535	47.4983	40.8927	36.8449	36.3324	57.6917	46.8785	40.7746	32.1571	49.8598	43.6419	64.1105	55.5821	55.8826	41.907	54.5857	39.2843	20.7723	20.7156	30.9147	72.967	66.7062	63.007	36.5399	42.5988	62.1256	40.0021	41.189	42.2805	20.6448	19.8883	51.9571	58.2223	49.8299	33.5108	28.0128	21.7089	38.8244	44.448	37.7682	33.8224	31.1611	38.6983	62.8176
A2ML1																																																	0.0175944
AASDHPPT																					0.105049
AATF
AATK
ABAT																0.0513864
ABCA1						0.141842
ABCA4																																											0.36423					0.777829
ABCA6		0.785339		0.21846						1.0594		3.76498				0.298229			1.12529								0.285266					0.824942	1.65774					0.534682
ABCA8																	0.0599939												0.616005
ABCB1	0.121229										0.537361																			0.00378516	0.213193	0.253343				0.566661									0.28498
ABCB5
ABCB9					0.207833													0.0924229													0.147224				0.295695
ABCC1		0.44322																							0.849716
ABCC2																													0.12849										0.19405							0.604893
ABCC5
ABCG4
ABHD10																																					0.00243517
ABHD16A
ABI3BP																		0.0255321																													0.131475
ABO												0.090136									0.0738443
ACACA	0.000996613																																							0.169511
ACAD8																					0.15414											0.0212902
ACAD9
ACADS
ACLY	0.0201942
ACN9																																																	0.0202943
ACOX1																																					0.00819287							0.0164632
ACSL4																															0.759665
ACSL6																										1.6208
ACSM1																											0.0936935
ACTA2	0.327619	0.261726	0.137822	0.0594668	0.0390031	0.075366	0.220362		0.143594	0.408366	0.563529	0.665057		0.182215	0.0278064	0.337248	0.0774062	0.155007	0.239622	0.141112	0.194874	0.62474	0.269254	0.825237	0.0468124	0.375368	0.27556	0.323675	0.100457	0.336166		0.208469	0.199554		0.251597	0.159727	0.188113	0.0840324	0.302809	0.106736	0.0621099			0.105507	0.225014	0.122255	0.217208	0.406877	0.214768
ACTA2;ACTB;ACTG1	1.02602	1.37036	0.976392	0.797781	0.597966	0.682672	1.35694	1.40369	1.35914	1.83761	2.82394	2.22234	0.710859	1.23484	1.44722	1.33009	0.58778	0.536751	3.58166	2.09812	1.73461	3.02932	3.50999	2.26053	0.926779	1.4724	1.91211	1.53836	1.12653	1.1469	0.305396	1.48687	0.902743	0.431821	1.43356	2.04071	0.586461	0.752861	1.16239	0.762721	0.683195		0.916751	1.20848	1.48728	1.918	2.95613	1.58805	0.635907
ACTA2;ACTB;ACTG1;POTEE	1.75741	2.48387	1.71604	1.92165	1.1194	1.73476	1.64004	3.66708	4.49349	1.42171	2.76823	2.78731	1.06404	2.51615	1.38155	1.7588	0.747351	1.02778	5.36728	2.81258	0.854611	3.14613	3.5993	1.78987	1.6535	2.09863	3.57512	2.77439	1.95485	3.58771	0.799388	1.41949			1.51011	0.770725	1.13317	1.50098	1.96231	0.835597	0.71732		0.85119	0.863155	2.80297	1.55451	0.960859	1.37505	0.993769
ACTB;ACTG1	1.05514	1.19751	0.892151	0.974775	0.761529	0.619803	0.785689	1.62351	0.788524	0.662227	1.38134	2.01243	0.819483	1.46258	1.29852	1.38281	0.469044	0.368335	3.64507	1.64367	1.42034	2.2518	1.20661	2.22193	1.3647	1.59901	2.24739	1.56315	1.19368	1.27728		0.992205	0.582023		1.32108	2.43774	0.953852	1.24276	1.18626	0.803652	0.668562		0.791548	0.785978	2.22918	1.46333	1.9505	1.32026	0.631402
ACTB;ACTG1;POTEE	0.172693	0.18732	0.154193	0.46833	0.176585	0.146652	0.365351	0.160354	0.423624	0.989477	1.16626	0.839874	0.24348	0.353843	0.185105	0.23444	0.167549	0.183152	1.94784	0.947437	0.892792	1.44043	2.59995	1.05449	0.469873	0.233933	0.533058	0.321092	0.352694	0.72067	0.239339	0.417928	0.516306	0.323513	0.958639	1.11203	0.170365	0.17135	0.183058	0.221961	0.224622	0.0830776	0.320463	0.4684	0.812597	0.340622	1.25415	1.82303	0.0450419
ACTBL2	2.14143	2.62477	1.64417	1.33213	1.62909	1.40517	5.13004	5.3203	5.75999	3.17759	6.5615	6.60853	1.50484	1.86147	2.40088	2.02817	1.27962	1.11608	9.83501	4.7633	4.39281	9.10698	8.79625	7.48548	2.16918	3.00325	3.18681	2.45783	2.19666	3.66294	0.676573	2.96318	2.67216	1.23905	4.24581	4.00496	1.55272	1.16223	1.89311	1.59723	1.16713	0.149812	1.58243	2.19566	4.84322	4.8272	4.59423	4.19022	1.2911
ACTN1;ACTN4																			0.0311116							0.0197007
ACTN3
ACTR1A	0.00541346
ACTR3;ACTR3B;ACTR3C													0.0211256														0.0220548
ADA																									0.028601
ADAM19					2.33735	0.808599	0.441776	1.00407																					0.268137	0.500151					0.540432
ADAM20			0.248913					0.703416		0.812499									0.659113										0.305599		0.611324			0.60839		1.48424				0.318242	0.746709	0.912363		1.62374				1.02002
ADAM22																0.463032			0.194641																					1.00566
ADAM30																																					0.00530692
ADAM9																																					0.189538
ADAMTS1
ADAMTS13																0.00683428										0.01447	0.0198262						0.0154412				0.00843749		0.00147731						0.0141654				0.0318953
ADAMTS2	0.170959		0.252483	0.307985	0.278803	0.496515			0.877967				0.161888	0.123519	0.340592		0.595629												0.32685	0.783652	0.190009	0.554962	0.366122		0.954519			0.225534	0.297833	0.345695	0.268474	0.191876	0.733112		0.455504	0.555595		0.200474
ADAMTS3																					0.0347664
ADAMTS4	0.089865		0.134805											1.74468			1.20217											0.553704	1.04633	1.25989			0.524766							0.710586	0.520092
ADAMTS5
ADAMTSL2
ADAMTSL4																										0.021598					0.0273727																		0.0157611
ADAP1													0.429777	0.328151	0.266963	0.157762										0.0575925	0.263786	0.251601			0.0877531							0.222795	0.243347
ADAR																																							0.0118516					20.7813
ADARB1			0.0928261													0.463463	0.0363819	0.603204		0.326368											0.534804	0.0599188					0.0104799			0.0418009	0.678735
ADAT3															0.00944523		0.0395656																0.0469183
ADCY1																															0.175633
ADCY4
ADCY6																					0.0123567			0.0239577						0.00895265														0.00609836			0.0199149
ADCY7																													0.00344358
ADCY9																																														0.0171834
ADGB
ADH1A																																														0.0548621
ADH4																0.0298949														0.0267443																0.0952384
ADH7																														0.00399137
ADIPOQ				0.0172904	0.10196	0.069132	0.0993065		0.0429639						0.00609081	0.0279573	0.1853						0.0408238	0.0921889	0.0348977	0.00398781		0.0369449	0.00595443	0.00721978			0.0692275				0.0433361	0.00420689	0.00347486	0.0338627			0.127164	0.0862886	0.103596	0.213917	0.187231	0.174892	0.042914
ADNP2											0.70501																		0.0883348																0.338849
ADRA2B																	0.0750184																							0.0561156
ADSL	0.0118838												0.00698767												0.00252244																								0.0129452
AFG3L2				0.271788	0.283363										0.27255									0.552471										1.44118			0.186327				0.39911			0.2665
AFM	3.62467	4.12675	10.5245	5.52404	5.1764	3.92758	9.16193	10.4056	6.86797	8.2166	5.20188	5.80454	4.92836	5.52834	7.43414	5.32447	8.96899	6.1625	4.37342	5.80498	2.45956	6.01156	4.06111	5.45032	2.91306	4.63415	15.4056	9.72272	3.67375	2.09988	9.56319	4.75264	7.0555	8.22259	6.1648	10.0192	6.81111	2.21269	6.57394	2.34673	7.79051	7.4525	3.96007	12.8301	5.26987	14.8946	13.0597	4.6698	7.21613
AGBL1																																		0.0988106
AGGF1					0.208606
AGRN																						0.0275123
AGT	24.6167	25.676	26.2912	24.8486	90.5314	23.6076	49.0331	21.3258	32.3961	21.9723	37.6749	37.9774	19.8404	18.3627	21.2669	24.3374	31.2915	17.7977	33.5151	59.6009	51.8035	41.8171	41.9927	27.4034	18.7858	30.9748	31.9659	28.2183	27.5028	30.1419	34.0333	28.7781	19.4947	18.3374	23.8255	26.6214	21.873	49.4005	56.214	29.6236	45.6432	31.2736	27.589	24.3099	25.7798	27.1999	28.2062	27.628	20.5632
AGXT																0.00969838
AHNAK					0.247168																							0.238364			0.967435											0.627037
AHR						3.22406
AHSG	11.0227	11.3069	10.0841	6.8311	8.95434	5.25728	9.24359	14.8549	6.40913	8.75124	9.15015	13.7465	14.0694	14.9582	13.9768	11.8599	12.6644	11.8107	8.70358	4.01304	6.35991	4.6226	7.65037	4.87625	6.88317	11.4909	15.3021	20.3633	10.6295	5.6219	10.9381	9.89112	7.11388	6.25683	9.31811	8.6795	10.2291	7.66411	6.97976	9.31059	10.372	12.9122	6.34138	15.9053	5.18426	12.5165	20.8493	5.5044	10.4765
AHSP											0.30109																														0.010292
AIDA
AIFM2				0.0149125
AIM1																																										0.172979
AK1											1.18212
AK3
AK8
AKAP10																																					0.0100283										0.0664423
AKAP6			1.04015
AKAP9	0.173888	0.194302		0.258953						0.129604	0.329017	0.59896				0.193588	0.227829	0.191794	0.666239						0.151235		0.204429	0.310679	0.150906	0.0976616			0.384818						0.0392591	0.0729625		0.149937		0.176233
AKNA																							1.0675	0.784867
AKR1C1;AKR1C2;AKR1C3;AKR1C4				0.0697715																																								0.0889621
ALAD											0.191374
ALB	639.5	589.085	696.328	546.58	935.211	665.405	481.944	515.991	453.032	548.269	425.479	372.128	867.768	893.725	1017.33	735.33	831.49	808.498	612.717	418.371	498.474	485.75	471.337	493.635	830.038	855.425	968.973	943.453	489.574	463.686	852.816	429.741	431.488	547.221	482.082	435.078	758.258	691.914	913.593	896.785	912.838	857.249	811.122	793.214	564.727	675.117	745.376	436.417	759.421
ALCAM		0.00965407		0.020228			0.0425804			0.0303018	0.00879931		0.0158999											0.0115424
ALDH18A1											10.7404
ALDH1A1											0.0511777					0.0608457														0.00631092
ALDH1A3																															0.0789678						0.243852
ALDH1L1;ALDH1L2
ALDH2																		0.158079
ALDOA		0.00820454			0.0318218	0.0427514	0.0866247				0.270276					0.0277717	0.0894457		0.0205149	0.447935	0.134275	0.0776587	0.173263	0.135999	0.0268131		0.0348005	0.0551019	0.025393	0.0364883						0.0533521		0.0548132	0.0441014				0.0200314	0.110768	0.0448216	0.0515122		0.0656329
ALDOA;ALDOB					0.0763963																																		0.0103743			0.0543034				0.40063	0.350802
ALDOB	0.0707806	0.075825	0.0498842	0.0518275	0.344437	0.0803142	0.970416				0.290474	0.278625	0.0724456	0.0175946		0.722409	0.19323		0.127217	0.423076	0.0750097	0.638422	0.124317			0.108265	0.0439776	0.0552284	0.323598	0.182159		0.550537			0.710452	0.442945	0.0270438	0.024545	0.220613	0.21979	0.0939237	0.147746	0.0875946			3.65554	1.28409	0.742513	0.0230025
ALG13																								0.338693
ALG1L
ALKBH4																														0.287365
ALMS1																					0.113622
ALPL																														0.0459177
ALS2																								0.782356
ALS2CR12
AMBP	3.43923	2.66817	4.96952	9.08433	5.15403	5.6099	3.99706	3.30842	2.01418	5.02768	3.25134	4.31537	6.46899	5.78077	4.75114	4.26733	6.8471	4.15525	4.42985	4.26542	5.57798	12.9775	4.7124	6.07226	4.97337	3.65192	5.48245	4.72554	2.81882	4.13409	3.51386	3.8373	2.59419	5.34515	3.98587	2.93232	4.79916	2.83419	6.20998	4.49781	6.01319	6.86753	3.77269	5.64846	3.47504	5.67993	8.20417	5.14279	5.32274
AMDHD1																0.00632261
AMPD3														1.04261															0.824228
AMY1A																													0.00247094
AMY2A					0.0157546		0.0104927										0.00940717					0.0219191			0.00848759				0.0115458	0.035703									0.0380621	0.160214		0.0480175		0.0163163		0.151163
AMY2B
AMZ2											0.0665925
ANAPC5					0.777194
ANG																		0.00595624				0.0667089												0.0352293							0.01549	0.00372531						0.0232353
ANGPTL3	0.045586	0.0337623		0.00447284												0.00683597		0.0199171		0.0338224							0.0357002	0.00413152	0.00580114								0.0166483	0.0261922		0.0109114									0.0211206
ANGPTL7
ANK2									5.01596						4.73612		1.12863		10.5454		3.91897										4.6601					5.20951						4.88116
ANKAR					1.12047				0.757238												5.31294							0.410673	2.24545																1.22407
ANKEF1																				5.40435	4.47087									9.12674																3.19742
ANKFY1
ANKRD11																										0.0118321	0.00444142
ANKRD30B		0.903623											1.12909												0.894798	26.5208			46.9543	1.60671			27.3219							28.1907			3.23289
ANKRD35
ANKRD36;ANKRD36B;ANKRD36C						0.135412									0.256494																					1.08196
ANKS1B																0.00840854
ANKS6																													0.0186615
ANO8													0.00417469
ANPEP	0.0677615	0.112149	0.00992638	0.0535092	0.0421436	0.102812	0.083111	0.0651302	0.114509	0.0640808	0.240426	0.219359	0.0819671	0.0323713	0.029834	0.315598	0.0211206	0.0874492	0.110343	0.0972874		0.0700671	0.0601968	0.148261	0.0295588	0.0592227	0.0721308	0.0789179	0.195234	0.174029		0.31955	0.183719	0.112957	0.600513	0.436149	0.0528753	0.0185957	0.0567488	0.0333004	0.0209847	0.0401064	0.0615732		0.0304904	0.307947	0.164416	0.0786317	0.0786739
ANTXR2
ANXA1	27.2728	12.0966	7.24661	8.99997	9.00171	5.82087		11.4288		12.8043	10.8085		9.70095	6.19509	6.90188	8.13114	9.39275	7.10564	27.0562	11.2978					18.1434	10.9013	7.05831	8.16381	15.7096	19.717	9.0659	14.9166				15.3097	12.6491		6.0386	14.3434	6.57518			10.7892	20.1526	17.897	14.5411	14.2999	6.77712
ANXA2	0.00866384												0.0086776					0.106975							0.00606002															0.0216731
ANXA3																																									0.0657592
ANXA6																				0.877031	0.534814					2.4424
AOC3																									0.00242387			0.0092415
AP2A1;AP2A2			0.0960915		0.0256527												0.0332976																				0.018556				0.0263533			0.485852					0.0118944
AP3B2
AP4E1																				0.00613413																													0.00466725
AP5M1					0.0453072
APC2						0.0650652																				0.152763				0.0234755
APCS	5.96483	6.86432	4.88235	5.98839	14.1601	4.73679	2.71098	8.6466	8.4561	2.79953	9.5247	4.92178	3.69338	5.06655	6.3138	5.50481	6.72475	8.27482	13.0468	15.0683	10.9751	4.71999	11.8548	10.8394	8.03606	4.90469	5.47724	5.56632	7.38	10.6621	6.11272	13.6005	6.61278	4.51278	8.05149	10.1285	6.84959	17.4764	8.35522	11.9813	11.3772	6.65886	10.9106	2.389	14.6991	6.11905	3.34683	14.3366	7.5578
APMAP	0.041704		0.0572225	0.0671246	0.135085	0.0826298							0.0269879	0.0497619	0.065022		0.0624334							0.201278	0.0757009	0.208569	0.140191	0.0957391	0.0696481	0.0666675		0.111883	0.113425	0.21221	0.101451	0.151238	0.0680664		0.0478676	0.152185	0.103489	0.0767251	0.215532	0.147187	0.103455	0.445206	0.112735	0.519932	0.0582807
APOA1	194.82	177.89	253.119	218.172	178.589	143.857	32.0701	79.2904	69.0656	103.98	48.4349	36.433	208.853	177.661	190.371	86.2273	130.626	101.118	87.8557	114.727	36.3387	46.1989	112.719	87.0917	241.742	116.645	182.777	179.311	115.889	37.222	206.429	66.3194	101.52	110.781	62.2171	87.7814	219.302	241.624	260.658	145.413	151.952	146.793	105.807	160.405	89.7248	157.638	142.045	73.712	210.857
APOA2	11.8868	12.6936	40.8585	31.6908	48.3577	53.4206	13.2596	48.1379	34.8012	66.8997	32.1618	15.8691	17.2878	18.925	31.017	8.35845	70.7595	48.9687	68.7052	16.9356	23.0355	23.8042	59.3699	49.9769	10.865	7.90661	22.9065	34.0054	34.1392	10.964	85.8542	25.509	59.2268	95.5976	36.4679	60.4617	16.9217	14.5767	19.0803	48.5701	64.207	74.3179	38.3851	86.2975	35.4712	89.1112	149.383	65.6542	22.5724
APOA4	7.70626	13.2386	11.3695	26.5102	13.6781	24.0229	17.0626	10.0686	11.2423	9.57646	3.64048	6.01854	8.92257	10.2471	3.67898	14.0823	3.37072	5.82298	10.125	19.6503	5.13292	8.01631	9.31832	6.73861	20.7402	3.64828	7.0623	7.19112	17.5445	4.83132	10.5158	9.69559	2.66209	5.39765	9.83209	4.76661	12.5602	14.1492	30.0248	2.80736	12.1749	11.988	5.42543	11.6589	5.20578	18.7485	17.6649	3.13578	16.9019
APOA5				0.0393138	0.0959028																					0.0370877												0.0210467						0.100499
APOB	56.5637	59.039	71.6209	45.3598	44.445	46.0888	88.2787	38.5821	28.4087	34.7548	37.8082	44.3967	64.7135	64.1433	57.8632	40.7381	53.4405	38.0113	33.2983	38.0424	49.5375	58.7997	32.6138	31.7686	39.7057	46.5688	46.2211	45.8974	34.3934	25.884	51.5205	33.8406	37.6983	38.1609	47.9129	56.4531	45.8065	24.2363	51.0335	34.7229	58.9076	69.3687	28.1324	47.1423	27.6638	42.203	48.9311	37.1354	37.1037
APOBEC3C
APOBR																														0.238492
APOC1	8.86805	6.90406	20.3573	12.1975	11.3163	10.3761	10.4217	5.60183	3.64503	3.92125	4.60949	4.97449	9.6915	9.01418	12.7827	16.3933	8.31118	6.97138	4.71934	5.62985	5.9237	4.74473	4.20476	5.05004	6.2888	6.91512	15.1634	9.94939	7.43148	3.98249	11.7701	6.4748	8.31799	10.3577	7.05676	7.43858	7.96613	5.10295	8.94857	5.1702	5.79244	9.91138	3.57032	12.3939	3.82761	12.8816	12.683	5.8642	7.92489
APOC2	7.07961	7.14093	31.8911	15.7639	14.5627	15.6655	20.569	1.5482	0.349442	5.10747	7.54259	8.81178	9.55807	10.7072	15.7674	12.7327	11.2346	9.15533	2.77348	8.75879	10.4452	8.09087	2.01457	4.07469	6.79817	11.7015	29.2525	12.2383	10.7203	4.32604	10.8779	5.71355	12.223	6.42649	3.27919	9.81175	11.8401	7.30548	17.6416	8.80196	10.8641	12.4647	4.70381	14.6916	2.82483	9.4924	11.0744	6.74489	10.9723
APOC3	22.775	28.2871	83.2814	50.2374	88.6722	44.8706	31.0046	6.8746	5.62296	11.2993	17.5478	16.2015	33.7403	32.6321	33.4402	34.3657	29.3026	16.9077	5.95488	21.2926	19.2252	15.4614	7.96201	10.788	25.0657	33.2061	59.1139	29.4459	29.3614	11.9083	30.9846	18.3113	16.5576	21.4212	17.4353	17.5198	25.3635	30.6448	87.0744	20.7654	57.8058	43.3317	12.4771	31.2891	9.01281	29.5452	25.0016	15.2288	26.4534
APOC4	0.214778	0.247955	1.06633	0.290139	0.38594	0.387093	0.75636			0.321677	0.296264	0.371856			0.422236	0.0683416	0.898466	0.0503902		0.538905	0.485127	0.523763			0.0884461	0.423217	1.06545	0.352946	0.497468	0.177183	0.374056	0.489267	0.737432	0.522399	0.651357	0.310847	0.285067	0.12422	0.243362	0.351538	0.525019	0.565	0.167819	0.768387	0.0688065	0.925812	0.848987	1.09311	0.125979
APOD	1.40776	0.876842	3.0137	4.78757	10.9317	5.41167	5.06416	1.43199	2.2725	5.17009	2.81314	1.99729	1.43685	2.10977	4.33864	2.78295	6.03512	3.21421	8.19061	2.99274	2.05904	1.29874	3.22156	5.50262	4.59178	2.28377	2.70628	3.82003	1.29729	1.53923	10.3407	2.25467	4.76547	6.77534	3.03769	3.3127	3.37292	1.40551	4.16916	3.05161	2.3322	8.15166	3.3918	6.03158	2.24108	15.5433	16.7477	6.08735	2.52241
APOE	27.881	30.9604	35.3885	25.1548	33.1133	26.6349	60.42	17.8343	20.5045	14.7241	51.8251	38.9439	29.8825	20.2057	23.3724	35.3382	23.5736	15.9954	26.247	31.1039	22.1322	32.2631	12.4489	22.8382	20.9582	40.0886	36.5497	25.8275	22.5531	21.488	20.4934	23.8546	15.8884	20.2845	32.3641	22.4185	14.0881	22.6621	36.1182	18.0658	38.822	29.0334	16.6835	31.9546	15.3234	33.7977	26.9323	9.57026	10.1363
APOF	2.32002	2.07604	3.65818	2.4386	1.44882	3.54991	1.67289	1.25153	1.46598	1.30836	1.40793	1.9285	0.574173	1.24698	2.8499	3.46915	1.84736	1.81833	3.65554	1.65394	1.14496	0.481244	2.96464	2.46153	1.4467	1.79807	1.69613	1.5902	3.62921	1.97744	3.09325	3.97188	2.81787	1.56204	3.43752	3.34664	1.86156	2.741	1.41672	3.44424	1.37667	2.13169	2.56249	2.19333	2.85836	2.03009	2.72756	2.37351	1.72525
APOH	21.5737	18.7597	31.4692	28.2478	33.9519	29.7	10.5336	28.6349	15.1376	14.6203	32.4115	19.7245	32.7962	32.9823	34.1858	27.3379	16.965	33.9129	27.625	31.0464	12.0656	13.4919	23.1981	27.9357	19.3949	20.144	29.837	33.8204	23.6855	15.0203	36.6766	20.1369	20.8714	25.0732	31.7944	21.2825	26.8778	24.4866	39.3942	17.811	27.9965	30.1428	16.6668	30.0449	21.5844	35.3722	36.4936	14.5808	26.5275
APOL1	2.50785	3.03691	5.04902	2.25695	3.00974	3.86143	4.27754	4.82208	2.78554	2.95901	4.18183	2.21561	2.7875	2.90099	4.65877	2.31875	5.1985	4.69647	5.92172	3.1627	1.85464	1.65769	5.26495	4.36656	2.69663	2.79532	3.65996	3.00902	2.99911	1.77677	4.8924	3.32374	5.18678	8.88142	5.52125	6.56615	4.01605	1.60058	2.11732	4.46153	5.08752	4.92376	4.93716	4.71269	3.87253	11.5985	10.2496	5.9455	3.00921
APOL3				0.052226	0.0449955	0.0849648	0.204814		0.13006	0.10357			0.00957015			0.0220771		0.023852		0.188714					0.0157259				0.0592643		0.0614208	0.0489404				0.046328			0.0514524		0.0511494			0.0656877		0.232756			0.0292814
APOM	2.29405	2.48058	6.76984	2.97475	3.40257	3.95315	3.72338	4.17578	1.93719	4.53857	1.16452	1.85988	2.56345	3.67724	5.32174	2.06454	4.7634	4.93836	3.72653	1.94979	2.82549	2.02148	3.46221	3.30464	2.09896	2.05677	3.52275	2.96727	1.83399	0.249447	6.86269	2.80159	5.01769	5.07211	3.10759	4.38531	3.45454	1.03398	1.78747	3.47516	3.86715	3.90635	4.08646	6.11934	4.1613	5.84069	8.96462	3.88672	2.70776
APP			0.0286266	0.0251881			0.314136		0.387378	0.169355	0.416999	0.333852	0.0948437	0.0552684	0.0707714		0.0529168			0.12899		0.126497	0.486581	0.465734		0.137345	0.0491904		0.0610169	0.134115	0.0667367	0.15011	0.121321		0.400034	0.416417				0.0949667				0.133087	0.245172	0.33819		0.394683	0.0299583
ARAF;BRAF																						0.0372783
ARAP2
ARAP3																	0.0100849
ARF1;ARF3	0.0430656	0.0742365	0.0411317					0.0986124	0.12717		0.133151	0.148262	0.0650062	0.0416208	0.0633516	0.0595478			0.0382598	0.0185168	0.0883655	0.18021	0.0122943			0.0689692	0.0721758		0.0178492	0.0851515		0.0527295			0.186441	0.144793	0.040278	0.012146	0.0465996	0.0173947					0.174206
ARFGEF1				0.477157	0.418986			0.828501									0.749642											0.452163	0.416039	0.106022		0.243864								0.569228	0.879616			0.740671
ARFIP1		0.00609738																																															0.00817104
ARHGAP1
ARHGAP10		0.0317221																									0.0271122
ARHGAP23		0.0990341
ARHGAP26
ARHGAP35	0.0103538																		0.70643											0.532871
ARHGAP39	0.0476142	0.048663		0.0544958	0.0477876	0.0612042				0.156572			0.041212	0.0328912			0.076116	0.0320486						0.189212			0.0544686	0.0576188					0.141679				0.0366768		0.035982	0.0621959	0.0434429	0.1367		0.124956	0.102603	0.154106			0.0360966
ARHGAP5																					0.0054202										0.00738818
ARHGDIB	0.032533	0.0605047		0.0233438	0.0133098	0.020525	0.165481	0.0831386	0.283912	0.0624462	0.178849	0.0904862	0.0116564	0.0512035	0.0446946	0.0486974			0.140405	0.0693766	0.0175167	0.218497	0.253345	0.0914795		0.0503154	0.0675389	0.0132322	0.0388868	0.0615062		0.0300314	0.013903		0.122664	0.149878	0.0224719	0.0232232	0.0365011	0.00405343	0.0125293				0.131144				0.0167221
ARHGEF10			0.24173																																											0.27126
ARHGEF10;ARHGEF10L			0.0699976					0.989862					0.393065			1.71137							0.41794												0.251511	0.395546								0.472129
ARHGEF10L																									0.0927928				0.130309							0.0395892
ARHGEF11				0.0390117
ARHGEF26
ARID4B
ARID5B																	0.181356											0.14949
ARIH2
ARMCX5																0.0141942
ARPC3	0.00849038			0.0869316																							0.0210667	0.0165134
ARPC4										2.20621														3.11981																						6.22572
ARPP19																																									0.0066074
ARRDC3																																									0.0574456
ARSB																			6.49847																	2.49167					1.88084	2.41931		4.55321		10.0836		3.0902
ARSE
ARSG
ASB1																		0.0114025
ASCL4																		1.50212						3.36418		1.20137	0.882096
ASGR2	0.00280941	0.0130278	0.0248591	0.0500323	0.0281766	0.044868	0.149152		0.057147		0.0969787	0.139574	0.0316535	0.00972456	0.0184151	0.0381103	0.00163714		0.0551933	0.0526646	0.136723	0.207394					0.0285402	0.0365165				0.0116058						0.0180688	0.0157409	0.0286189	0.056649	0.0530132			0.0186603				0.032822
ASL																0.0211377										0.0251616																				0.0829244
ASNA1																	0.158146		0.222168																					0.0483746
ASS1																0.00547046
ASXL2																					0.282809
ASZ1																													0.0546277																	0.139146
ATF7																				0.103826
ATG2A																																									0.0442542
ATM			0.12193		0.261905											0.231267			0.686561								0.166576		0.376305								0.167302				0.208242			0.146179			0.187473
ATP10A																													0.373971
ATP10B		0.601243			2.10455
ATP10D																1.15864
ATP2B2																																			0.168165
ATP5A1
ATP5B
ATP5O					0.202823														0.352613			0.817772			0.0906121			0.309518					0.716125							0.196018					0.794825
ATP6V0A2																																														0.261885
ATP8B2												0.0716746														0.0133184							0.0257206							0.104303	0.0127329				0.0196288
ATP9B																														0.294663
ATR													0.626437														0.123339
ATRN	0.132307	0.126283	0.135937	0.401634	0.254087	0.271256	0.261277	0.735973	0.445448	0.292806	0.355973	0.434347	0.277823	0.182931	0.324832	0.30247	0.144129	0.286844	0.450685	0.258813	0.329755	0.474456	0.399493	0.380988	0.238765	0.376504	0.32145	0.291161	0.224443	0.220195	0.401632	0.292516	0.400324	0.602786	0.517036	0.864491	0.286264	0.24561	0.23722	0.203673	0.197791	0.206058	0.238488	0.343613	0.321013	0.515204	0.554662	0.646376	0.260272
ATRNL1																			1.35245				0.689153												0.805594
ATRX							0.0742342
AUH																										0.117188
AVIL
AXIN1																														0.0483105
AZGP1	10.3073	11.486	18.7097	22.0128	26.581	16.9602	26.6729	13.1245	13.4888	15.4923	13.6192	16.979	15.3204	15.1988	16.1685	15.6454	12.6915	15.2729	12.2677	24.5314	9.85243	16.4878	17.012	18.5815	16.2153	12.8169	17.6396	18.784	10.8194	17.6873	20.8936	19.3859	16.4688	14.1134	17.6823	19.1397	14.2294	15.2833	32.3438	13.7077	28.4413	28.4623	10.4194	16.5989	17.0699	23.0503	18.26	17.4012	10.7407
B2M	0.324624	0.458438	0.24187	2.3699	0.989381	3.25087	4.91481	1.12363	2.12538	0.863873	3.14782	1.53984	0.502299	0.295675	0.250464	0.589642	0.617602	0.598444	1.84477	1.24868	5.20924	5.8064	1.33414	0.717738	0.121154	0.270895	0.378458	0.336946	0.846064	1.29431	0.278885	0.614331	0.328082	0.303048	0.946016	0.523493	0.235018	0.663195	0.644967	0.588988	1.0931	0.756116	0.246409	0.413015		0.510543		1.50508	0.3449
B3GALNT1
B3GALTL			0.588661
B3GNT2																																					0.00419506
B4GALT1					0.0572762							0.0484851	0.0773175	0.0361307			0.0236187		0.1622		0.23357	0.112811		0.146622	0.0352932	0.0668179		0.0593735	0.130686	0.124435		0.128564	0.0605009		0.0819702	0.0545052	0.0544224	0.10479		0.0516734	0.024847				0.0724187	0.0293873			0.0555251
B4GALT5																0.09203											0.058463
BACH2																											0.0495541
BAI1						0.0457729									0.0159561	0.0206363	0.0110677	0.0692194						0.114921					0.00773934											0.0129336	0.0221811
BAI2;BAI3																	0.0587143
BAIAP2
BAIAP3	2.39235	2.60724		1.93577	1.14591		2.18747	1.71093	2.24317	0.544498			1.92808	3.18485	2.03466	0.724399	1.38307	1.38361		1.33772		1.35668	2.02551	2.0717	1.89524	1.39474	2.13132	2.18683	0.996107		1.83064		0.602348		1.14092	1.04966	1.28775		2.20728	1.04021	1.74084	2.00165			0.317469	1.48143		1.38919	1.23211
BANF1																									0.00290568
BARD1									14.6941		21.2062	1.16315				17.9598																								11.7604
BASP1	0.0306309	0.043894	0.0540148	0.0687857	0.104626	0.102321	0.0430593		0.170019	0.0934423	0.137833	0.0580583	0.0334432	0.0266877	0.0563045	0.0780615	0.0133577		0.042706	0.0965898	0.0490205	0.321117	0.138681	0.198563	0.035105	0.0502792	0.0682199	0.13346	0.0445112	0.196803						0.160948	0.0317468	0.0369203	0.0479217	0.0428032	0.08407	0.0908966	0.0655516	0.0981705	0.0398216	0.0866175		0.163292	0.0158424
BBOX1																																					0.0271904
BBS5
BBS7	0.133794	0.118223	0.175165	0.207507	0.418543	0.403833			0.878668	0.835244			0.221118	0.166313						0.726345			1.22795	1.31061		0.120986		0.367055	0.357199	0.368987			0.966116	1.46486		1.22237	0.180981			0.212456		0.728154	0.910552	1.06038	0.433989		1.0161	2.77062	0.110937
BCAP29													0.101412
BCAS1	0.214425	0.315266	0.300576	0.429993	0.484241	0.456395	1.94622	1.73185	2.1452				0.170093	0.255606	0.308929		0.38076	0.608446	0.597956	1.19553				1.39519	0.470181			0.203992	0.598294		0.591833	0.701636	0.784172		0.779426		0.22448		0.59014	0.298421	0.238224	0.184304	0.449962		0.585572				0.335219
BCHE	0.194628	0.232595	0.399985	0.184826	0.287067	0.155557	0.332043	0.467051	0.5831	0.372381	0.141037	0.211293	0.252225	0.322485	0.445184	0.146527	0.315989	0.20586	0.764622	0.412835	0.497498	0.325579	0.610936	0.535025	0.258498	0.306472	0.483703	0.361705	0.131973	0.146176	0.613051	0.23654	0.514845	0.620307	0.293641	0.898175	0.184477	0.0937579	0.190829	0.203517	0.402122	0.301394	0.694003	0.630666	0.58164	1.00237	1.02564	0.847376	0.21087
BCL10																																									0.16757
BCL7C																0.0328922		0.029121
BCL9																													0.0376558
BCO2																																			0.128101
BCR																																									0.0414464
BDKRB1																				0.0319861
BDNF			0.0160029
BEND5	0.0465975
BHLHE22								3.02961		2.4494																0.784335
BHMT
BLK																								0.522377
BLM							1.69698														0.273351
BLVRB											2.42606
BMS1	0.0356947	0.0495551
BMX
BNC2	7.32804	8.13953		7.7907	6.92782			5.65971		2.30963					7.25845					0.944213		1.54708		5.40022	7.43905	6.30558			6.13744	4.66432					6.0969		9.08949			5.88636			3.52721	4.31853					7.32016
BNIP3																														0.342098
BNIPL		0.0944876	0.135601		0.117685	0.114621	1.03335			0.176748			0.0875276	0.0973503	0.10359	0.0869598	0.18541					0.453655																			0.178169
BOD1
BPGM											0.518288
BPI		0.0409766
BPIFB1					0.0236664					0.0493109														0.0329197				0.0277617											0.0246314		0.0171815
BRCA2																													0.0398092
BRIP1							0.0734866			0.0894848										0.106601				0.0961989							0.0476719	0.0837963									0.0273564				0.137889
BRMS1																			0.784978
BRSK1
BRWD3																																											0.643378
BSN			0.0504003	0.033392	0.104472										0.0688444			0.266175	0.296384		0.106358			0.591233				0.0592359	0.191695	0.196386				0.458468		0.660525				0.111361	0.438151		0.265576		0.310057		0.837742
BST1																									0.0236703
BTD	1.10235	1.21591	1.36996	1.35203	1.26414	1.13803	1.6362	2.17977	2.31018	2.07512	1.5393	1.44178	1.30521	1.1463	1.37597	1.75948	0.771412	1.49112	1.53984	1.53857	1.20769	1.33568	1.94157	2.18925	0.605247	0.991854	1.69694	1.26064	1.3822	0.678242	2.14017	1.57879	2.12098	1.65974	2.38921	3.41613	1.34239	1.05428	1.47489	0.72773	1.57233	1.2242	1.01728	1.91335	1.61322	3.068	2.86085	2.4573	1.23392
BTK																																									0.0605352
BTN2A3P					0.0244077
BUD13																													0.0517027												0.0579718			0.090204
C10orf12
C10orf131			0.919491		0.889479					1.45446									3.06074								0.642045	0.776766	0.47743		1.71389									0.792264							3.26967	2.53287
C11orf71														0.0205217			0.0178794	0.0103801											0.0119889											0.0191274	0.0189352
C11orf74																																																	0.0131463
C12orf40														0.439596		0.24514									0.440126			0.168845	0.178829																				0.705488
C12orf63				0.0704434												0.0414323										0.0333979							0.0838949								0.0919511
C14orf164																					0.027335
C15orf53				0.0195318
C15orf61
C16orf47
C17orf66																																														1.71376
C17orf75			0.0786184
C17orf80																	0.221087
C18orf63	0.441246	1.13382	0.586985	0.892192	0.967141	1.44388	5.53069	3.88846	1.94678	2.87343	5.24878	4.60327	0.520826	0.297327	0.413045	0.654887	1.0402	2.08126	1.42951	2.09174	2.41551	1.39784	0.7337	2.77237	0.652238	0.778249			0.952212	1.72199	1.11268	1.23499	2.10289		2.37187		0.331726	0.788132	0.666451	1.05568	1.6426	0.588545		1.23794	1.36398	1.58662	1.1173	2.29144	0.588953
C19orf35					0.0909051
C19orf53
C19orf57	1.6539	1.80306	2.90607	2.59292	5.17221	3.81686	7.9286	5.65986			5.42015		2.68209	2.84865	4.39183	4.27999	5.33097	5.39438					10.8133			2.54673	3.48097	5.26831		3.61011		4.95891	7.60417	10.6541		13.3295	2.54244		3.23925	4.79907	6.78515					21.8912		12.5947	1.80659
C19orf68	0.98105	1.6783	1.69976	3.12953	2.38872	8.22821	5.70067	7.42085	6.60544	5.41062	4.76122	1.07907	1.34854		4.82713	2.94949	5.05576	5.37566	4.03468	1.10231	2.75157	5.71412		2.92336	1.65929	2.98705	2.71938	2.26947	4.59333	5.03234	4.05199	1.20579	3.95852	4.72887		5.04348		2.71942	3.34598	3.77589	3.45201	3.81589	3.76246	4.81083	5.22522	3.85598	3.70705	4.41428
C1orf131			0.23437																																							0.339593
C1orf141																			0.0866164										0.233872	0.357649						0.411989	0.0968212												0.08622
C1orf173
C1orf194
C1QA	0.654594	1.47367	0.875368	1.1931	1.03634	1.63882	2.97236	2.52658	3.13204	2.32781	2.56972	2.8583	0.851104	1.13916	0.922306	1.32467	1.4838	1.26833	1.65075	2.6553	1.78085	1.03157	1.41724	2.30955	0.803484	0.913848	1.13902	0.716779	2.51474	1.78801	2.07477	2.29232	1.28489	1.7965	2.33536	1.39036	0.878486	2.05525	1.08722	1.76703	2.1159	2.36984	1.91655	1.61985	1.05568	1.73593	1.55876	1.86398	1.11929
C1QB	2.81497	10.4087	5.67636	4.52398	4.76591	6.70565	8.9009	10.6244	7.50999	7.3052	9.37193	10.8188	3.69439	2.85756	3.40072	6.46568	5.53824	6.08898	5.56889	9.74673	6.92757	6.37784	5.56178	6.92233	4.37263	4.35236	5.04078	6.19104	9.0982	8.56354	6.48324	7.37375	4.81168	6.55033	6.36987	5.51685	5.45057	6.16418	3.61251	5.59801	6.93962	4.92989	5.8202	5.85409	4.53803	5.32839	7.28337	6.94154	4.22324
C1QC	21.4496	27.339	20.0078	21.7443	19.7985	25.189	21.3565	37.9397	37.097	23.7447	25.6652	31.8236	30.6092	18.9936	18.6522	25.4989	26.6355	24.834	28.4424	29.4436	24.1424	7.14445	14.9002	22.1255	17.7056	24.7557	29.6672	23.6944	37.1331	27.0814	24.0014	20.7153	15.5839	24.277	23.0197	16.364	17.868	35.4015	15.9536	18.2436	24.7509	18.171	22.2158	22.5756	18.0364	17.0787	19.5452	13.4916	20.5394
C1QTNF2	0.508018			0.677725
C1R	3.21989	3.72181	2.42508	2.4658	3.08802	3.02252	4.09158	3.52457	4.33507	5.1959	6.31497	4.60784	3.38969	2.6786	2.52699	2.66346	2.67862	2.93567	4.19627	4.5662	2.40472	3.9148	3.55428	3.80123	1.86938	3.21415	2.81159	3.1675	4.59701	4.99856	2.73133	3.64263	3.03489	3.24668	3.91205	3.44996	3.1898	4.0354	3.50648	2.91848	2.34272	2.43439	3.73893	3.43064	4.08113	2.29263	3.23551	2.86347	2.97105
C1R;C1RL	7.69132	7.73232	5.99656	4.52336	4.57216	5.31465	13.8915	9.27735	8.27785	7.35693	10.5484	4.92086	5.72391	5.49142	5.59373	5.72276	4.07255	5.2329	9.5753	6.9647	4.62557	8.05079	7.49371	6.95215	4.43811	5.81549	5.7558	7.73667	6.06246	7.84015	5.79571	6.79122	6.318	6.19647	8.94358	5.85378	4.83935	6.44748	6.83355	5.05029	4.24492	6.15826	5.86115	5.25559	6.49035	7.48544	4.12598	6.90452	4.82978
C1RL	0.208973	0.762976	1.24759	0.704912	0.786967	0.504336	0.641298	0.618229	1.10866	0.902862	1.35376	0.59815	0.83402	0.865248	0.539171	0.857921	0.69713	0.78401	0.945115	0.860977	0.965511	1.41424	0.745381	0.74227	0.349592	1.26129	0.918526	1.00047	1.0025	0.981817	0.50156	1.07213	0.981145	1.00841	0.765572	0.528824	0.720652	1.10333	0.586033	0.587422	0.655779	0.322007	0.737448	0.812622	1.47044	0.423412	0.374696	0.874148	1.07487
C1S	10.951	12.0564	9.08406	6.9977	7.14081	7.18384	11.8954	9.8989	10.5504	9.40128	16.1434	9.84231	8.22886	6.32517	6.78676	8.7996	7.56909	6.93004	10.8596	11.9143	9.11916	11.8285	11.5078	9.48125	6.73729	7.74801	8.03734	9.09923	11.359	11.3202	6.45491	9.33418	7.38496	8.09495	11.4658	7.65363	7.07561	10.5476	10.4748	9.39471	6.08341	5.79419	8.72061	7.56345	10.0731	7.20687	4.57865	9.25115	7.82756
C1S;MASP1	0.655501	1.16885	0.430367																						0.947272		0.497836	1.21734										0.870859
C2	3.44582	4.40803	3.52331	3.88661	2.07565	3.37054	2.08462	4.30645	4.85145	3.63421	3.88875	3.78862	3.72216	3.62827	2.74445	3.35193	2.93573	2.6464	3.99546	2.61649	3.97139	4.17912	3.55405	2.77581	2.21852	1.72907	2.42998	3.04287	3.61386	3.23221	2.03711	3.54867	3.10187	3.01133	3.8073	3.50642	3.15655	2.79906	2.63594	2.88362	3.0413	2.74669	2.54246	2.43911	2.66143	2.95166	2.89889	3.1087	2.93215
C20orf85				0.221819	1.36182	1.56785	3.7168					2.6611																	1.32639	1.89166					3.17266
C2CD3																		0.175207												0.032002		0.0609488	0.0107978
C2orf16																						1.76295																											0.00232211
C2orf47				0.216719									0.107784															0.171484									0.178758				0.629478						0.918796
C2orf88																		0.08683
C3	153.251	155.185	138.992	119.895	101.803	98.3549	86.4989	106.101	127.557	112.382	102.431	89.5204	129.138	149.06	132.259	142.774	116.857	113.382	79.7161	80.6303	102.621	91.3323	94.3738	89.6863	101.766	85.1662	112.249	116.217	122.431	149.447	95.9157	114.733	113.942	103.921	110.45	125.483	123.549	102.752	109.304	130.103	112.585	108.805	134.068	104.82	105.087	86.8397	80.406	90.0971	127.556
C3orf30			0.0106717														0.339537											7.83863								0.647097										3.29977
C3orf33																	0.0584766																0.0935469
C4A	7.17298	7.87285	13.7247	20.2431	14.3889	11.788	11.7584	10.2485	10.8344	7.92115	8.76581	10.3808	16.6504	14.2074	23.0233	15.589	14.5593	13.6938	10.8336	8.24086	18.5563	15.729	13.4689	12.6427	15.7077	6.71977	11.0575	14.2071	20.8782	25.9794	9.04801	12.4388	21.9154	17.2568	9.58093	13.1102	21.6106	18.9713	18.1886	16.2697	12.1217	9.99601	10.1633	9.87786	12.0438	8.13943	6.89459	16.8935	25.6101
C4A;C4B	21.5062	25.8648	38.7587	47.2952	33.475	41.4533	18.8291	19.5713	36.2786	41.5474	26.8077	22.7905	36.4437	41.2562	51.4041	35.2467	35.7787	37.659	21.6488	16.6078	33.1028	23.4907	38.1782	31.8588	33.089	12.2875	22.5588	34.9769	38.1363	51.2059	26.0838	37.6336	45.4498	49.6871	17.214	24.6451	38.778	47.2959	43.3669	38.198	35.2993	33.9218	30.6142	24.7668	28.6773	12.8033	16.7127	42.0854	39.6892
C4B	3.84057	5.86157	8.11845	11.9468	10.6088	13.0887	8.66262	10.6012	15.0792	17.2301	8.71857	8.48997	7.246	11.6624	12.3806	8.47069	7.63409	12.8936	9.50315	7.65094	8.20556	4.96259	14.1222	13.2023	5.40034	5.31157	5.20213	9.05183	11.5213	16.0499	8.83033	10.7712	16.3389	19.2719	3.88396	8.90302	4.99906	11.3956	7.26353	15.3665	12.2914	10.8923	11.5048	8.65614	12.5814	6.5764	6.48489	16.641	6.21859
C4BPA	18.0148	17.9596	22.94	26.7336	22.4625	33.7795	22.253	27.0928	22.9694	28.7874	37.4268	28.8677	20.2901	25.2051	28.6689	26.2087	31.9527	30.0393	27.3732	21.7348	35.8337	19.1035	27.9383	47.4174	24.3288	22.0349	23.1915	18.4973	18.4551	27.7192	31.3739	33.5082	27.1879	33.9514	28.7604	25.005	21.6171	17.5408	15.2262	35.5047	25.8572	20.8591	38.7046	26.7948	24.9916	24.131	24.3068	27.9526	17.8001
C4BPB	1.21333	1.23702	1.52332	1.65922	1.21496	1.59609	1.80226	2.03202	1.74971	1.79821	1.63282	1.61663	0.995786	0.889701	1.65065	0.96439	1.43363	1.44339	2.12579	1.10595	1.80071	1.75283	1.92896	2.64029	1.67478	1.47101	0.87159	0.690313	0.720304	1.11962	1.78752	0.921248	1.52169	1.69093	2.14399	1.08934	1.34238	1.28975	1.10081	1.56644	1.11044	0.715269	1.65969	1.35172	1.60616	2.61026	1.65882	2.31133	1.02625
C4orf21																																															0.267235
C4orf46				0.0621377		0.0839347
C5	11.3842	10.2421	11.2619	9.71848	8.77999	9.09208	4.98086	11.9786	12.541	9.8398	9.42834	7.99763	9.98035	9.5278	9.3115	12.8144	6.25213	9.12563	10.6898	10.2462	6.45882	8.38689	9.46775	10.109	8.78322	10.6772	9.79278	11.6706	11.0025	9.34906	7.99012	10.6005	9.71324	9.8162	12.2647	12.5705	10.4072	8.84985	9.2183	8.60908	7.95087	9.32231	10.5069	7.93255	10.3178	9.41595	7.16309	9.67941	10.2409
C5orf30																																		0.478396
C6	2.07706	2.53999	1.75228	2.26199	1.98722	1.91833	1.93368	2.85235	1.95703	2.05302	2.43833	2.05697	2.11034	2.35813	2.08619	2.56006	2.2679	2.03003	3.41801	2.60944	2.09149	2.66221	2.92473	2.53139	1.89311	1.58724	1.47388	1.66655	2.81765	2.09313	1.98062	2.82084	2.14559	2.25502	3.09311	3.13209	2.21654	1.92016	2.53289	3.01171	2.21572	2.39356	2.92785	2.06917	2.5923	2.61717	2.17928	2.74322	2.60445
C6orf132																																									0.381878
C7	3.51923	3.3517	3.94582	4.74267	3.85609	3.76416	4.77497	9.91197	11.6643	9.20388	6.7727	6.542	1.32824	1.74598	2.15695	2.9202	3.49063	3.24565	7.05584	6.91477	5.56324	4.48443	6.89754	6.73178	4.62806	3.6516	4.50198	5.60942	3.92539	3.25431	4.54164	6.26538	5.60463	5.9901	4.10288	4.34871	1.1781	5.41452	6.02871	4.30479	4.77978	4.50383	4.38805	4.23606	4.33954	6.90433	6.00981	1.0161	0.419979
C7orf31											0.253788
C7orf50																																															1.2487
C7orf63								0.129378									0.0813523
C8A	3.31425	3.90875	2.83207	4.16311	1.91139	3.6999	5.63705	5.45286	7.80597	4.34749	7.26789	5.05243	3.39826	3.11355	2.4275	3.18735	1.97574	2.79842	7.56656	3.74338	4.86774	3.83844	9.86993	7.36652	2.61951	2.92303	1.92211	2.35753	3.35904	3.81229	2.70307	5.84334	4.19246	4.13594	9.69523	7.64842	2.48994	3.57235	1.44609	3.83344	1.49969	1.83817	4.99229	2.76647	4.68427	4.27304	2.97436	4.17514	2.09431
C8B	4.46412	4.34786	3.35234	4.81929	2.20638	3.3445	4.58881	5.20751	6.80781	3.64614	6.08304	4.86579	4.26947	4.24874	2.84266	2.52251	2.23237	2.60252	6.43773	3.49497	5.09726	4.01348	8.13213	6.45214	3.42764	3.36808	2.0003	2.19275	3.45343	3.84337	2.59927	5.8439	3.61421	4.17285	8.36466	6.25259	3.2545	4.96067	1.72187	3.87833	1.68307	1.52463	4.92852	2.71983	4.10413	4.2299	4.37105	3.3687	2.28492
C8G	2.36242	2.94997	1.87526	2.63444	0.869102	1.91272	2.29441	2.45623	3.07022	2.6957	3.72082	2.65353	2.76573	2.47249	1.69652	1.92576	1.26274	1.9177	3.87236	1.6864	3.75908	2.39298	4.63143	3.63609	1.94686	1.84384	1.28905	1.64263	1.99969	1.72815	1.85464	3.19073	2.10434	1.58948	3.57555	3.67279	2.02367	2.92609	0.952658	2.07372	0.873859	0.92256	2.95687	1.84009	2.69186	2.43905	2.6954	2.64697	1.26602
C8orf49																																0.308575		0.43085
C9	28.4564	33.0595	19.0857	18.3002	12.2028	13.7811	15.2811	19.0913	15.5755	11.2057	12.3272	13.5571	25.9507	24.523	16.5244	22.5415	11.1866	17.0292	24.8172	17.1032	16.7639	17.6652	11.6608	10.2827	10.3674	25.3876	10.7096	15.8582	21.9814	19.3996	8.37616	21.5911	15.3412	9.72761	16.4346	13.99	18.3337	29.8238	18.3881	24.499	6.57507	8.12236	20.8398	8.24795	20.5713	5.85631	4.81636	14.5787	20.5649
C9orf117
CA1	0.0477777	0.207892	0.0833791	0.178228	0.140204	0.875787	0.280131	0.119265	0.109354	0.426731	9.98574	0.519181	0.0285195	0.0740394		0.125322	0.211269	0.0413724	0.655836	0.285061	0.423239	0.745882	0.201883	0.124818	0.0446984	0.134228	0.104727	0.128215	0.112481	0.117473	0.156343	0.424007	0.204606		0.837348	0.302359		0.190903	0.131649	0.0332463	0.108018	0.0625021	0.347259	0.24094	1.20188	0.481615	0.376999	0.302018	0.0609634
CA2	0.02216	0.138595	0.0694287	0.051153		0.100894					2.39551			0.157242	0.141173	0.0860269			0.483457							0.0802393	0.0629022												0.0521109
CA3				0.0187442		0.0246327	0.123107				0.0187269									0.123485
CABP7																		0.194757									0.570763																					0.872598
CACNA2D3																														0.0620394							0.0263796				0.103406
CACNA2D4																																	0.0118098
CACNG2																0.0444534																								0.0953096
CAD						0.0720064																																			0.174328
CADM1						0.0254795		0.0543734								0.0328367					0.0198141	0.0469066
CALD1												0.256697		0.0207569												0.0229976
CALM1;CALML3																																							0.0156728
CALML4																	0.0158595									0.340192	0.226772	0.101389																0.0309221
CALR	0.038215			0.119995	0.117353		0.783584	0.164868	0.204762		0.030309	0.152074	0.0353143		0.0108028	0.0430433			0.265895	0.274507	0.387573	0.435756	0.274101			0.0226942	0.106626	0.0452656	0.0698831	0.132148		0.0571278					0.0261551	0.0540043	0.115877		0.111908		0.129428		0.0634805			0.126999
CALU																										0.0266012	0.0443464
CAMK1
CAMK4		1.61255
CAMKK2				1.07822									0.400529
CAMP	0.183016	0.173381	0.127845		0.0379605						0.142085		0.194972			0.0422184				0.12435						0.0490915	0.0970467	0.109015	0.0763313				0.201651			0.214743			0.077159		0.0684794	0.203177		0.210058	0.0588943
CAND1	0.0368887												0.130449												0.0785301												0.0246185												0.064794
CAP1	0.0247229	0.0637593	0.0839731						0.320108				0.0886486	0.0447017	0.0450002	0.0464129						0.150335	0.189168				0.0782921	0.115863							0.188753	0.32529
CAPG																						0.0182818
CAPN7																0.100874				0.384263				0.284714						0.385098					0.140021
CAPN9
CAPRIN2
CARD10																								0.0796033					0.271112
CARD9							1.14646	1.71283		0.822746						1.10755	0.714106	1.2505	2.05681	0.432644	0.848881	0.418996	0.548375	0.519809				0.0789711				0.90321		1.26595	0.627053			0.683139	0.653321	0.873132	0.534532	0.456368	0.731224	0.814574	0.846989		1.11451	1.22162	0.314423
CASKIN2																											0.074781																						0.0872241
CASP10
CASP8			0.00440691																												2.12633				0.0126613
CASS4
CAT	0.0182142	0.0220103	0.026536	0.0249541	0.0684204	0.0179928					0.503222		0.0222217			0.0901847	0.177625		0.0171011	0.0261193	0.0551958	0.0667404	0.17772	0.0871847	0.0228763		0.011428	0.0176287	0.0805597	0.0825549		0.056792			0.144247	0.0673814	0.0210331	0.0313229	0.0276177	0.0852719	0.049349	0.0172982	0.197923	0.243453	0.182485	0.197697	0.0619139	0.159365	0.00696517
CATSPERB					2.41594																																						5.13529
CAV2																																					0.00737701
CBS				0.246057
CBX4																	0.109427													0.272143																			0.153652
CCDC11																			0.104884
CCDC110									0.349292
CCDC115																															0.0137376
CCDC12					0.638114												1.40311																1.57628						0.272891
CCDC126		0.0058193		0.0314123										0.0187558	0.0121368																						0.00269536			0.013909	0.0263361
CCDC13			9.09872		4.54392					5.59649			6.56339	9.24833			4.77132	5.9195		2.55955		2.86944		6.82318				7.7592	6.43649	7.58251			5.25359	4.07218		2.35835				5.33539		5.67619	5.48039	2.94146	2.56124	3.26872		6.88403
CCDC132									1.84592								0.579742												0.495432			0.415483			1.06433			0.18539		0.407157	1.07732			1.4937	0.626273
CCDC138					0.120369	0.175893																						0.00287176														0.187083		0.170908				0.864238
CCDC142				0.0125173
CCDC144A;CCDC144B
CCDC150											13.8275	15.5014																														20.5662
CCDC152																									0.0433264
CCDC168
CCDC171												2.8604
CCDC41		0.110779		0.368672					1.36237				0.156632						2.00611	0.19347					0.0964918				0.308604				0.796101							0.454309			0.44087	1.17664	0.45446
CCDC54						0.15654															0.121913								0.380696						0.360059		0.0628238			0.501681				0.597261
CCDC57			0.00530843
CCDC60																															0.251532
CCDC67																													0.00836174																	0.425765
CCDC68									0.318584																					0.0808682						0.267747				0.08682
CCDC71L
CCDC88B															0.0631412																															0.106802
CCDC91	0.013936				0.0496473																										0.141717
CCDC93								0.729502		0.529251	0.0880492				0.108511		0.231544							0.335804	0.0454463		0.0784701	0.160648			0.451435				0.325472						0.0793333
CCIN				0.344383		0.146337		0.401703									0.648106																						0.243555		0.037584
CCL14			0.0109002	0.0503707	0.0807661	0.0958318						0.00852766	0.0495639	0.0262225	0.0226442	0.0359339	0.0190212	0.00510275	0.0559854	0.0772431		0.0461537				0.016198	0.0166693		0.0296212	0.0356258	0.0449735	0.0124053					0.0103169	0.0219382		0.0362956	0.0477147	0.0644823	0.0237813
CCL15;CCL23;CCL3																		0.0188002										0.00729628													0.0284211
CCM2L																														0.447552
CCNB3																																							0.122149
CCNL2
CCNT1
CCNYL1										0.165461
CCP110
CCRN4L
CCSAP
CCSER1																											0.0836285	0.129885
CCT2													0.0190165
CCT6A	0.153252	0.0642051											0.0492118												0.0416177												0.0695898												0.0388232
CD109
CD14	0.692616	1.14715	0.322673	0.593623	0.47848	0.552102	2.16543	1.22877	2.68178	1.1475	1.72444	0.953356	0.878992	0.521492	0.463065	1.09698	0.446431	0.765809	2.20341	1.0513	1.8786	0.885738	1.59031	1.17587	0.402598	0.46969	0.462721	0.629598	1.18448	1.24415	0.323825	1.18384	0.576146	0.549738	1.3157	0.572549	0.705558	1.10778	0.457776	0.766158	0.621472	0.451155	0.490303	0.491022	0.734071	0.371787	0.424365	0.992794	0.774521
CD163				0.0871086		0.078742	0.11275				0.202438	0.288393	0.0181102			0.0667714				0.145594	0.0355685	0.37144					0.00770912		0.0709132	0.103137					0.0221392	0.0425556			0.0746226		0.135261	0.00157367
CD207																												0.126663
CD27
CD3EAP	0.00660077
CD44	0.0669614	0.100547	0.0904584	0.207269	0.0763351	0.133743		0.261269		0.191887	0.122178		0.109608	0.0965505	0.0598246	0.108179	0.0794845	0.0963397	0.220796					0.139035	0.145883	0.0648653	0.112345	0.0909931	0.127803	0.102088	0.140467	0.0835708				0.193898	0.0586138	0.155138	0.102285	0.0430574	0.132381	0.114152	0.0371003	0.164168	0.124313	0.236461	0.131636	0.09769	0.089762
CD59																						0.225613
CD5L	4.93836	5.81519	4.3428	4.94482	2.24555	7.08808	2.64615	6.67115	6.81001	5.4092	4.5816	3.478	3.43516	2.06356	2.50847	5.85664	4.35634	4.2692	3.88974	5.42048	3.59721	2.2574	2.89458	3.04414	5.82966	10.1479	11.1028	6.04804	4.87985	4.75704	5.14629	4.44364	3.79498	4.15753	3.302	2.12303	5.98263	9.69694	4.46648	4.76028	5.06749	3.6839	2.71615	2.93223	4.48682	3.15247	4.36854	4.11539	7.6496
CD84																			0.020325							0.00929095			0.00181899
CD99			0.0114654			0.0269817																																			0.00883028								0.00751644
CDA
CDC123																																											0.121672
CDC14A						0.010282
CDC42	0.0507862
CDC42BPG																														0.29103
CDC5L	1.60198	1.84862	2.15274	3.66489	4.3999	3.78444			1.79753	2.38697	12.0562	5.97778	4.7228	7.14365	6.69345	5.21047	3.90664	4.06102	4.33376	4.43554			2.59255	1.49857	4.97389	16.8691	12.5345	5.50546	4.60566	5.39303	1.65022	2.87904	3.99097				3.20377	7.4282	4.57196	2.29111	1.98567		1.77639	4.28725	5.57728			2.07827	4.155
CDCA2																												0.0230443																0.293517
CDH1				0.00748228			0.123158															0.0604116
CDH13				0.0156029		0.00728719																																									0.0492677
CDH15
CDH2	0.00389228
CDH5	0.0517075	0.0785285	0.13813	0.196584	0.090279	0.271143	0.361136	0.206647	0.288138	0.229942	0.329519		0.134853	0.119867	0.228581	0.160835	0.0973841	0.244926	0.283022	0.232377	0.110655	0.162207	0.0820142	0.30633	0.0858152	0.0405557	0.10791	0.148399	0.212813	0.224851	0.21221	0.192689	0.233149	0.250749	0.471055	0.375588	0.0666254	0.148374	0.0755435	0.116051	0.177749	0.207884	0.029875	0.197434	0.246464	0.393904	0.605557	0.100446	0.0880179
CDHR2	0.356054	0.508863	0.189668	0.378813		0.227528	3.07022		0.320499		0.238914	2.28392	0.190898	0.147001	0.137089	2.07893	0.173322	0.421056		0.499603		0.384812				1.12604	0.856202	0.316375	0.79728	0.276719		1.78824	0.800299	0.478185	2.77418	1.92316	0.387696			0.188402	0.139808		0.631973						0.377887
CDK10
CDK12;PHF20L1					0.789205																				0.240942		0.541663													0.712767
CDK15						0.0197233
CDK5RAP2;PDE4DIP	2.16816	1.85715	0.64798		2.01655	3.69224		1.82863	3.32498	2.38459	1.74691		1.20301	0.869313			1.28094		4.64278	1.38574	5.31965	5.38248	3.30925	2.85231	1.18686	1.29845	0.553167	0.543205	4.72583		2.12496	6.05596	3.73901	1.40351	2.37493	1.25529		0.554467		1.48251	0.85133		6.19727	2.12399	1.40022		0.58753	4.02879	0.554205
CECR1													0.00996556																0.00474069									0.033328
CELA2A																																								0.0711475
CELF3										0.0954909															0.0187501			0.0692494	0.086803										0.0541409
CELF4;CELF5;CELF6							2.74408
CELSR3
CENPC					0.015339
CENPE						0.206436						0.723252	0.191931	0.360168	0.00561529	0.143977	0.200653	0.544765				0.495438								0.243327						1.82197		0.175577								1.0178		1.99578
CENPF
CENPI				0.0240834					2.36912										2.78727		1.183					0.413681			0.576891	0.735582						1.2947	0.254583						1.08398
CEP104																																													0.424421
CEP120																																		0.224753							0.0333981
CEP135	5.44463												0.638326
CEP19																					0.0160462
CEP250																																									0.0108563
CEP290																															0.0138754
CEP350	2.96594	3.79216	7.04643	5.63114	9.25041	7.06076	1.1156	16.9076		19.4138															3.23584		5.60517			5.76221	11.019	8.39556				10.246	6.35508			9.99532			10.7974	16.0213					4.89662
CEP41
CEP89																																													0.11136
CES1					0.0404015								0.0221815			0.276796						0.0177034								0.0925689							0.00534721
CES1;CES1P1																0.0868476
CES1P1																0.0187478
CETN2
CETP	0.163641	0.304033	0.33952	0.2773	0.086389	0.102322		0.265456	0.127413	0.0988244			0.382197	0.426377	0.404898	0.603708	0.0346833	0.188916	0.0309616	0.177523	0.395146	0.228897	0.140594	0.293134	0.226856	0.226332	0.225356	0.222767	0.503735	0.0875637	0.178154	0.191026	0.135055		0.389189	0.102899	0.173073	0.420627	0.0980226	0.259706	0.161972	0.500886	0.262078	0.327767	0.388501	0.474217	0.272474	0.209581	0.272123
CFB	76.3552	94.812	47.6128	39.8467	18.0576	38.6258	37.4073	47.4867	54.3319	45.016	44.1706	26.1872	72.2938	57.2615	42.4408	55.0991	26.1949	42.5438	38.056	25.1489	37.3795	44.3524	49.2675	41.9474	49.4197	53.798	30.4802	29.4973	49.9892	54.7024	14.6688	68.5988	38.3248	30.3873	54.5205	48.221	49.8736	47.8868	27.9782	48.3999	15.4244	15.21	43.8315	21.9391	41.1116	21.4268	15.2984	27.699	51.3034
CFD	0.203562	0.26766	0.265456	1.41759	1.76065	1.21473	2.6256		1.86579	1.14308	0.458211	1.80845	0.401602	0.452312	0.425253	0.323043	0.761275	0.660677	1.4806	0.89248	2.60069	3.29963	0.722217	0.910431	0.142406	0.345561	0.470281	0.28067	0.551627	0.318829	0.584563	0.404414	0.451972	1.15162	0.544207	0.387656	0.32087	0.413951	0.629079	1.02101	1.01269	1.08062	0.587852	0.521797	0.38144	0.849132	0.423249	0.416671	0.41764
CFH	17.9897	17.4021	14.6652	10.2477	9.62122	11.4585	15.0421	24.4548	23.2959	18.7793	22.4904	17.3344	16.3102	15.1989	13.9582	15.1387	12.8893	15.5182	19.3682	13.4854	14.2361	19.5614	19.2233	22.3762	11.5795	15.3806	13.3697	12.9216	11.9592	14.7774	13.7548	17.284	15.8607	17.5877	20.5638	18.2697	10.7484	8.76067	6.48206	16.5884	11.5584	11.2643	21.3844	15.6818	20.1528	21.3623	19.0592	18.9198	11.4372
CFH;CFHR1	14.7527	14.6008	11.7333	10.8891	7.93595	11.2231	7.60929	18.5188	13.1172	12.8808	16.1683	11.4665	16.1225	14.8084	14.1676	14.9933	11.0948	12.6381	21.2519	7.71672	7.42719	8.69463	8.02881	9.39765	9.95669	12.4513	11.75	11.8521	11.8408	14.0179	8.93699	13.4957	13.8317	15.5069	13.3854	11.5972	11.7872	10.4915	6.83621	15.0273	11.9433	11.5333	13.9759	7.86044	16.4727	16.3721	11.1099	11.6906	12.7754
CFH;CFHR3	14.6173	12.4255	12.2249	7.63345	5.36492	6.21075	3.74913	4.74615	1.17415	4.19824	4.83026	3.56362	12.6859	13.3775	10.6093	10.2383	6.51949	7.52706	5.70854	5.58222	5.65163	6.10599	6.12281	2.15194	9.33856	10.9682	8.0505	8.1615	7.01799	8.7076	3.89007	6.82595	5.67947	8.66679	4.22104	2.9756	9.04172	8.79536	5.92608	8.95971	6.16495	4.99568	7.70139	5.51977	6.64653	1.8315	4.17862	2.73268	9.45822
CFHR1	1.20413	1.00506	0.986709	1.40912	1.11546	2.05681	2.4101	1.43554	2.2743	0.864841	2.18032	2.99013	2.13018	1.64562	1.26434	1.62312	0.949904	1.32775	3.96965	2.14144	2.87113	3.22781	2.37333	1.52325	0.837972	0.766399	0.49042	0.513994	2.68501	2.94057	1.87098	1.50407	1.64001	1.50044	2.08822	0.989437	1.50592	1.23519	0.667675	2.41961	2.27456	3.147	0.355603	0.353934	2.51808	1.28185	2.32228	1.6821	0.843849
CFHR1;CFHR5	0.0487588	0.0467313	0.0536661	0.0543266	0.0701485	0.152058		0.0922959	0.266198				0.0757562	0.0556862			0.0597246	0.0923856							0.0733148			0.0423071	0.151381	0.0778284		0.0657842			0.144684		0.102429			0.1414	0.0570622	0.194099			0.150331	0.166049	0.0730848		0.0692436
CFHR2		0.00788408														0.0090256		0.0373808
CFHR3	1.62973	1.43513	1.39929	1.2382	0.492542	0.844567	1.22216	0.982028			1.44653		2.09632	1.53601	1.31078	1.42611	0.934379	0.955215		0.580895	0.851114	1.18007	1.24688	1.17156	1.38288	1.13681	0.871246	1.08049			0.576825	0.902664	1.30029	1.47295	0.793959		1.144	0.877959	0.562834	1.19912		0.700491			1.45673				1.1122
CFHR5	0.644481	0.752247	0.391151	0.52527	0.228253	0.602088		0.90965	1.90479	0.531036	1.46171	0.801864	0.472746	0.472679	0.185626	0.823949	0.349308	0.75419	1.69843	0.989687	1.14467	0.818998	1.4015	0.623746	0.312014	0.362396	0.172964	0.0923949	0.898663	1.14922	0.223944	0.682444	0.466834	0.414536	0.760829	0.814909	0.21543	0.934214	0.24626	0.772139	0.235799		0.75578	0.198333	1.28609	0.484233	0.0946232		0.288558
CFI	5.28304	5.81642	5.414	4.03889	2.14709	2.96427	4.38977	5.05945	3.9579	3.17895	2.94844	3.35249	3.96592	3.86491	3.30625	5.0677	2.83854	3.58432	5.16393	4.05833	4.91984	5.64871	4.80694	5.37105	4.47209	4.85052	3.4352	2.95368	3.90779	5.51826	2.07717	4.42808	3.66334	3.07196	3.85907	5.37833	4.70517	3.36216	4.73931	4.27833	2.73863	1.90909	3.52754	2.24035	3.77422	2.81092	2.10123	3.44301	4.23992
CFL1;CFL2	0.0791896	0.206474	0.0496586	0.034673				0.173908	0.402009	0.0823836	0.13959	0.239158	0.0714952	0.149224	0.0762089	0.110219			0.363846	0.0888148	0.217341	0.0799897	0.157905	0.257801	0.00222375	0.0929733	0.179878	0.0631433	0.0983414	0.107962		0.140035	0.0492302			0.147711	0.053513	0.0923991	0.0205103		0.0218589				0.167016	0.0901493	0.14038		0.0632805
CFP	0.0804947	0.0902427	0.149268	0.127659	0.116798	0.41128			0.476815	0.545897	0.65409	0.327085	0.107088	0.14882	0.2235	0.253337	0.172444	0.321973		0.24804	0.219624			0.396818	0.0722544	0.0672539	0.159965	0.180493	0.137965	0.170324	0.505792	0.143075	0.439256	1.04212	0.403235	0.501502	0.0580251			0.140543	0.259393	0.29605	0.371499	0.586083	0.347639	0.759924	0.781798	0.547425	0.0620075
CFTR																																									0.112684
CGREF1																						0.0473071
CHAF1A											0.734711										0.240885								0.0522055
CHAT															4.80494
CHCHD4																											0.020579
CHD2	0.0572931
CHD4
CHD5									0.153468												0.0306136
CHD7																																					0.0191714
CHD8											0.578783
CHDH						6.31605																																							9.43035
CHFR
CHGA				0.125401	0.154271	0.16904																0.499783																	0.077803								0.277285
CHGB				0.00494219	0.0108273	0.00951401	0.284963															0.00980205
CHI3L1		0.00628534		0.039753	0.0427495				0.310418		0.0228238								0.247161		0.378738	0.616827								0.200346									0.02552
CHKB																															0.0191482
CHL1	0.199103	0.271201	0.181317	0.114382	0.328558	0.131619		0.310517	0.274919	0.220486	0.105711		0.103281	0.0862755	0.187537	0.109016	0.100336	0.211643	0.282243	0.135614	0.166309		0.406988	0.311641	0.116878	0.0976865	0.118213	0.105298	0.228689	0.384291	0.612871	0.170114	0.274953	0.398524		0.0276635	0.0266156		0.0467801	0.052389	0.0591674	0.0633583	0.195257	0.192188	0.131794		0.272726	0.204043	0.0260983
CHPF2																																									0.00928198
CHRNA4										0.273849																					0.252148
CHST5				0.701674	0.700664	0.522913	1.38353			0.411677	0.703443		1.51286				0.88374	0.557347			0.744987				0.652818				0.429407		0.722457	0.688425									1.21829			1.74973			0.276197
CHST9		0.505009				1.64058		2.59284	2.72882	2.29284					0.741849	0.896682	0.573524	1.12038	0.837525	0.490876		0.501289			0.134106	0.291831	0.128027		1.16287	1.35478			0.984758	0.623178		0.431084	0.438966	0.131847		0.38882	0.246586	0.281829	0.620601	0.638792	0.99057	1.53181	1.11204	1.21752
CILP																																													0.02854
CIR1																																											1.0231
CKAP5	0.010337																			0.107129																				0.135183
CKM																	0.57476			0.138932																												0.0815945
CLASP2																	0.245136												0.380385	0.445854										0.435845					0.790834
CLCC1
CLDN17
CLEC3B	0.491723	0.360867	0.58774	0.555353	1.02586	0.358429	0.791487	0.44622	0.873397	1.15628	0.983733	0.544035	0.408342	0.382629	1.04683	0.597743	0.559193	0.58573	1.26783	0.765245	0.714032	0.697849	0.987139	1.11497	0.405073	0.614327	0.858432	0.70709	0.84954	0.595966	0.927632	0.691371	0.998171	1.12179	0.588765	0.77254	0.272328	0.75577	0.662968	1.01489	0.800187	1.06139	1.07006	1.06318	1.20542	1.41278	1.18048	0.803573	0.275958
CLEC4C																											0.00938662
CLGN							0.920732
CLIC1														0.0183212
CLIP2	0.0650577
CLIP3																																															0.0768724
CLLU1OS	58.8659	50.1572	5.44033	9.73413									7.66809	33.0117	2.78196										40.8885	42.4432	6.25154	4.05723									51.0342	22.242	1.08837	16.835									42.6363
CLNK		0.351424		0.218656
CLNS1A
CLOCK;NPAS2																																								0.27666
CLPX																								0.0268036					0.0332358													0.329778
CLRN1
CLSPN
CLSTN2																	0.0129989
CLTC																					8.51515										7.32874
CLU	44.8379	41.7562	53.4394	38.4842	37.2922	33.2883	37.9303	22.9788	14.554	26.5212	19.9211	25.0312	42.1152	39.7992	40.4655	40.6435	29.3561	28.5572	19.411	37.0836	23.9285	39.5363	23.1163	29.2775	44.4348	38.0571	52.5829	42.7401	36.2932	30.7246	38.7788	23.702	30.9273	30.5498	32.3972	40.1958	49.2319	40.5151	80.8308	30.9504	51.1196	57.8048	17.8755	28.0699	26.3148	31.6078	30.3782	20.8428	40.6579
CLUHP3																						0.018515
CLVS1																						4.1975
CMBL																														1.06512	0.817806															0.670032
CMYA5																					0.191332																0.00748026
CNDP1	0.501285	0.470975	0.854961	0.343993	0.240938	0.266129	0.608832	1.43424	1.29213	0.648696	0.10595	0.180043	0.849005	0.763486	0.555084	0.508638	0.848901	0.271287	0.409811	0.381499	0.712026	0.665684	0.684057	1.21822	0.83048	0.721041	1.25639	1.26013	0.83218	0.461812	0.516754	0.778449	0.618195	0.560795	0.345175	0.582391	0.309922	0.341641	0.780966	0.647801	1.35792	1.6315	0.679037	1.37048	1.80617	4.25486	2.5028	1.38022	0.383724
CNN1																																												0.140541
CNN2														0.024284																0.448081					0.035967
CNOT1																																															5.57767
CNOT3
CNOT7																																	0.191971
CNPY1
CNTLN									1.18115
CNTN1																																		0.0809479			0.0106581		0.0527684
CNTNAP4			0.746645
CNTROB																																			0.35933
COBL																																						0.287872		0.00380892
COG7																					0.0541476
COL10A1
COL11A2																																																0.0433768
COL13A1																								0.134657
COL18A1	0.0233642	0.0127576	0.00296054	0.154356	0.0490917	0.0422838	0.210587	0.0428188			0.0216786	0.137613	0.0264415		0.00101457	0.0393123	0.0395761	0.0260396	0.0369763	0.0320281	0.0475155	0.131782	0.0247167			0.00892945		0.0507389	0.0212215	0.0312452				0.0685633	0.0868188	0.0218474	0.0237134	0.0275544	0.0165563	0.0445905	0.0377996			0.00940346		0.0246507	0.0438493		0.011475
COL1A1				0.0285817		0.0399377										0.0281815						0.155669
COL1A2																		0.0313242
COL21A1														0.0119012
COL23A1			0.00641114		0.00390552					0.00758726								0.0104848			0.0055136			0.0276459																0.00711942
COL28A1	0.239475			0.367675	0.531658	0.486866	4.95079		1.25288	0.683546	1.49573					0.269276	0.728891					1.89251		1.09959	0.151554	0.198458	0.289468	0.348456	0.422072		0.944234	0.734269	0.7626		1.72086	2.16566	0.180821			0.388786	0.973619	1.15574		0.908165
COL3A1							0.0403766															0.0464792
COL4A1
COL4A2									0.0514781																0.024253
COL4A3BP			0.463207		2.64917						4.21619									0.689876	1.73726								1.00283					5.0414								0.320357
COL6A1					0.0182042						0.0399261					0.018167									0.0127987		0.0123116	0.0164972									0.0252226	0.0101425	0.0221054									0.02279	0.0387163
COL6A3	0.0214288			0.0463393		0.0800919	0.146654	0.209767		0.0107488	0.0453911					0.0303999	0.0651944	0.0717085		0.038933		0.0551701	0.0983085	0.133947	0.0511503			0.0323843	0.0799978								0.0334435	0.099969	0.0878265							0.0785079	0.16578		0.0359952
COL6A5				0.454005	0.409384					0.320596		0.748317					0.263086														0.40493																0.311173
COLEC10				0.126367							0.217973					0.113747		0.0551312		0.14765	0.162499	0.0605112							0.102459	0.0458877		0.0757065							0.0685488			0.0258635
COLEC11	0.0317116	0.0639282	0.0254867	0.0391529			0.0808866		0.26477	0.0768768	0.108604	0.370519	0.0548015	0.0246906		0.0586055	0.0883364			0.102926	0.0973312	0.0569279	0.160558				0.0376815	0.0284909	0.0453853	0.058329		0.0523741					0.0367236		0.0356646	0.0566167	0.0873396			0.0290707		0.112151	0.0464286	0.200956	0.0479104
COMMD7		0.0775922																				0.230889
COMP				0.0897341	0.0410573										0.0537265	0.015937	0.0457595	0.0410285		0.0505632		0.0537692		0.0754059		0.000382131			0.0233031	0.0259277			0.0746615	0.224918					0.034546	0.0121393					0.0555834			0.0492342	0.0209918
COMP;THBS4															0.180392	0.103271
COQ5																	0.070089
COQ6																					0.119443									0.817571
CORO1A	0.0162995	0.0432227		0.0238204		0.0200519	0.061646		0.13615		0.0994333	0.110634	0.0286291	0.0314733	0.00539325	0.00431833			0.0731769	0.0806599	0.0661374	0.0694811		0.194898	0.0279097	0.0576658	0.0967397	0.0453932	0.0346301	0.051794		0.0745931	0.019794		0.0380573		0.00669889	0.0352435	0.0176216		0.0131568				0.132264				0.00825139
CORO1C	0.00702784	0.0123611	0.00818665					0.0552123	0.0811829		0.0214855		0.00808561	0.0134292	0.0204933			0.010343				0.0547645	0.0371252	0.0241645		0.0173558	0.0150078		0.0174458	0.0290142	0.0234851	0.046362	0.0067591		0.0376158	0.00849551	0.00637144			0.00901358	0.00204539				0.0870641				0.00248086
CORO2B																									0.101376
COTL1													0.0685973	0.100925					0.124508							0.0557502	0.0535157					0.103651													0.102679				0.00988901
COX8A																						0.215137								0.35613
CP	55.285	58.7534	51.8024	48.9517	44.2167	39.8767	57.4909	42.4454	64.9105	41.91	52.1163	44.8719	38.9311	40.8174	41.9868	50.5807	40.3573	45.4227	48.8704	41.9322	39.5541	52.3128	47.4625	46.8434	40.6185	48.1067	33.2866	32.3859	40.7296	40.2716	28.544	41.6925	44.1403	43.788	40.2499	38.6679	36.1045	62.5045	33.9032	50.5187	26.6719	24.6133	47.4664	28.9033	50.0312	40.824	27.9226	40.7937	33.3725
CPA1							0.863342															0.213691																	0.0287104							0.088831
CPA4							0.0210138																											0.013578
CPAMD8					0.0136974																						0.913125							3.18566			12.8098
CPB2	3.02464	2.72896	3.17769	1.63644	1.83221	1.52862	1.72976	3.32461	3.43624	1.51353	4.8703	2.96227	2.55552	2.52251	2.58135	2.73188	2.32009	2.04308	2.77311	3.19651	2.80515	2.95681	2.34371	2.66864	2.08234	3.11577	4.51162	2.80523	2.51825	2.63703	2.95561	3.23549	3.0394	2.49988	2.04441	2.08257	1.87435	2.14307	3.02879	2.33975	4.70168	3.89167	1.70391	2.08222	2.82967	4.40788	3.84445	3.01958	2.70393
CPN1	1.14731	1.15679	0.647727	0.731348	0.623531	0.968024	1.10424	1.10223	3.21044	1.12269	1.83079	1.63706	0.643192	0.476518	0.457847	0.615777	0.815006	0.761528	2.13259	1.1829	1.87284	2.12909	2.9292	2.62241	0.6295	0.752157	0.477786	0.413734	0.809534	1.02853	0.923017	1.49942	0.847482	1.1332	1.87269	1.43163	0.736924	0.851152	0.448349	1.1925	0.745258	0.642879	1.7234	0.802495	1.9734	1.67096	1.12241	2.26953	0.744514
CPN2	4.34504	3.92976	3.67844	3.83629	3.549	4.25295	2.50526	5.72564	8.59506	4.44866	5.2613	4.65818	4.13573	3.49011	3.39876	3.77757	3.80589	3.39105	8.64288	5.11844	8.2678	5.144	7.55451	7.69083	4.03752	5.55671	5.50905	3.94536	3.96906	4.21241	5.43118	5.8139	3.42402	4.29927	6.02815	5.79156	2.96651	5.15374	2.33831	4.50561	4.18374	3.7774	6.46213	4.38899	5.912	8.28853	7.12862	6.81015	2.88046
CPNE1	0.0610876
CPNE9
CPO												0.106188
CPS1																0.163299
CPSF3				0.0112294	0.0118285		0.498488													0.0521963									0.017279							0.0238089
CPSF3L																					0.0695463
CPT1A		0.22577		0.689594													0.485983									0.395773						0.662127					0.1394
CPT2																																													0.0387518
CRAMP1L								0.168404																																0.0664143
CREB3L3
CRHBP								0.196951
CRISP3	0.230015	0.209969	0.627797	0.352736		0.259235				0.66676			0.319068	0.481718		0.271731	0.186204	0.231068	0.527745		0.170355		0.270584	0.362731	0.416653	0.260747	0.147917	0.376843		0.359518		0.33385			0.178262	0.929258	0.409853		0.179228	0.295575	0.290838	0.732277		0.488686		0.923666	0.766241
CRNKL1	0.106532																				0.140454																0.161145			0.172099
CROCC								0.702346																											0.0573668												1.35585
CROT			0.840303		0.617201											0.868704
CRP	3.50797	6.20617	0.0919269	4.21364	3.81713	1.18946	0.658417	0.377366	6.30756	0.678504	1.9138	2.36695	2.80838	1.61283	0.273611	7.22651	3.49385	1.50489	5.66107	2.49469	3.84018	1.96258	5.18574	2.56615	5.37026	9.20382	0.509617	0.191251	4.39533	10.46	0.0535454	6.97978	1.43186	0.1319	2.59232	1.58711	5.96347	15.7127	0.28007	12.9277	0.0221222		19.6924	0.0419615	8.52802	0.145622		5.71666	9.46596
CRTAC1																									0.0092755						0.0384372																0.10029
CRYZ	0.0289435	0.2312					0.133935												0.0167709	0.0576509
CSAG1																													0.00266694
CSDE1						0.0608201
CSE1L											0.860525			0.164685								1.09113							0.211064
CSF1
CSF1R			0.0139837	0.0540376		0.0783893			0.059985	0.106489	0.122008	0.126376	0.0311383	0.0234037	0.0435234	0.0379706				0.114103		0.00450693		0.00854735	0.0197786	0.0648993			0.0601037	0.0577688		0.078146	0.0881522	0.0376571		0.0673899		0.0311097		0.0141899	0.0413026				0.0282315	0.0820682	0.0504227	0.044588	0.0143387
CSF2RA
CSMD3														0.405756				0.0263448																						0.0328701
CSN1S1							0.0516648		0.0761866											0.0592163									0.0122615										0.0133992										0.00572527
CSPG4
CSRP1														0.0178196	0.0335291	0.0315546
CST3	0.169342	0.359017	0.481173	0.760757	1.0045	0.753464	0.639407	0.124547	1.01792	0.135932	0.537042	0.507919	0.453661	0.278314	0.141839	0.307377	0.263031	0.159858	0.192249	0.774603	1.26214	1.80002	0.234431	0.0778226	0.362172	0.271871	0.442752	0.258725	0.252979	0.452601	0.579628	0.405651	0.245972	0.291788	0.498856		0.57939	0.593707	0.835317	0.453999	1.04149	0.490151	0.20893				0.193587	0.112526	0.316416
CST6				0.0891543			0.284351															0.0473882				0.00951086													0.022058		0.0426726
CSTB																						0.0939024
CSTF1																			0.121451
CT45A1;CT45A2;CT45A3;CT45A4;CT45A5			0.222292										0.168808							0.100835																0.154017
CTAG2				0.01725
CTAGE1																																														0.0301426
CTAGE15;CTAGE3P;CTAGE4;CTAGE6;CTAGE8;CTAGE9																																												0.00344207
CTBP2										0.102015
CTBS	0.0155643		0.0173356	0.0495558									0.011927			0.0107585										0.0237883	0.0108299	0.0233281							0.0253925	0.0313392										0.0356758	0.0836994		0.0085914
CTDSP2																										0.76144	0.512487	0.479074
CTGF																													0.0106169
CTNNA1																													0.00795356
CTNNA3																										0.0183984
CTPS1	0.0098121												0.00239092
CTR9
CTRB1;CTRB2	0.195059	0.109935	0.119387				0.758103				0.166735	0.158976	0.0208338			0.0163422						0.0514831		0.0216189	0.0186964														0.0460293					0.0497889		0.381886
CTSA
CTSB
CTSD	0.0516615	0.0819908	0.0478519								0.627453		0.0439032	0.00372208		0.0160265					0.0115565					0.0823203			0.0349176							0.0437938													0.00747477
CTSG	0.153816	0.139279		0.0684723	0.0306525				0.336746		0.203799	0.155408	0.0420106	0.0623703						0.344565	0.318712			0.2261	0.0125868	0.123167	0.11997	0.22556	0.080081	0.360088		0.0613735				0.136306	0.0214748	0.188913							0.0197567				0.0422266
CTSW					0.28899	0.327481	0.640578										0.275089				0.563964			0.957443	0.125924				0.644497		0.551555									0.358235	0.293489			0.421104		0.755917	0.240733
CTXN1																															0.260558
CUBN																																																	0.0667542
CUL1
CUL5
CUX2																								0.0965114
CWF19L2			0.102572
CXXC1																											0.370039																1.3266
CYLC1				0.00896962
CYP2J2																																			0.17585
CYP4F2;CYP4F8																																	0.268312
CYP4F22
CYP4V2																		0.137207																						0.0583198
DAAM2																			0.450061										0.246053
DAB2																																				0.113213
DACH1																																									0.767422
DAG1				0.0542674																	0.0255671	0.0506243
DBH	0.0432903	0.0246352	0.0340728				0.294193	0.1483	0.0548749	0.128143	0.283562	0.207488				0.138442	0.0597244	0.163046	0.160326	0.0880603	0.128528					0.0281	0.0812263	0.0291504	0.0533854		0.10774		0.059728				0.0279211	0.169726	0.0540936						0.118526	0.0350797	0.169327	0.0843506	0.0265387
DBI				0.00568281																		0.0441917																	0.00298396
DCAF12			0.0237601		0.0459391												0.113948											0.0518289
DCAF6
DCD					0.329923
DCDC2B														0.113307
DCDC5		0.0250148			0.0472668					0.075555								0.0386986		0.0471819	0.0359084				0.0064022					0.0384412	0.0318605	0.035297												0.0293482			0.0476872
DCHS2			0.0549159													0.217879
DCTN1																																					0.102813
DCTN2																																					0.0190902
DCTN4																	0.26193													1.41195											0.521844			0.429441			0.951894
DCUN1D4
DCXR																										0.00586253																				0.0753486
DDHD2
DDI2							0.112781		0.63804
DDR1																			1.72578	0.84744										0.372284
DDT
DDX10			1.33809		0.421537	0.205416				0.73077	0.862853									0.378149	0.252408				0.0551644					0.240715										0.43638				0.761384			0.890039	0.910302
DDX11;DDX11L8;DDX12P									0.200632																					11.1375					4.54166
DDX27																																								0.00473675
DDX31
DDX43
DDX46	0.613641	0.652854	0.416401	0.995209	1.13267	1.136			1.54937	1.00298		1.74249	0.330018	0.548733	0.18668	0.745688	1.27196	0.964059	0.755871	1.85902	1.46951	1.77879	1.15517	3.36587	0.658943	0.428861		0.684884	1.53164	2.01966	1.38071	1.85822	0.913401	2.6906	1.88428	3.44243	0.60818	0.609674	0.848619	1.28322	2.30608	2.63622	1.13086	0.799358	1.65732	1.82192	2.45451	1.57802	0.414151
DDX5													0.014299
DDX51		0.0143933																					0.0182548	0.0251925												0.0577926
DDX55	6.25685		4.96328	2.33981	11.8842	12.4805	38.9769	19.4364	27.0443	25.4425	24.1069	33.5156	2.29353	4.67307	11.8174		5.02674	15.6874	21.9802	14.5456	14.0556		32.4272	27.7941	9.24595	9.69369	9.30174	9.64576		10.4463	23.9489	14.3773	15.722			18.8589	1.66482	7.03781		9.64429	12.9907	7.37161	21.0403	28.8018	4.90503	42.7581	51.2916	25.8022	5.95651
DEAF1
DECR1
DECR2																															0.030387
DEDD2		2.55554	3.95019				0.834078
DENND5A																																													0.391603
DEPDC7
DEPTOR
DGAT2L6																					0.0221362																									0.174386
DGKB																																				0.0787717
DGKD																																																1.87748
DGKG																		1.14128
DHRS7C																																												0.271108
DHX29																																								0.154453
DHX32																													0.0518465
DHX33						0.0656692						0.0369079
DHX38																											0.305114
DHX8	1.04164	0.995528	0.557303	0.634872	0.694449	0.52613	2.78367	2.34537	5.94745	2.07608	3.59503	3.73568	0.494372	0.47085		0.196601	0.92396	1.23045	4.48997	1.22755	2.87819	3.70714	4.93468	3.56646		0.709207	0.475832	0.57056	1.51561	2.46884		1.92115	1.25729	1.51274	2.4842	2.29839	0.384483	0.89954	0.547306	0.961466	0.531044	0.493085	2.09526		2.44071	1.62698	1.26746	1.89371	0.437729
DIAPH1	0.043781												0.0456563												0.0157085												0.0299959												0.0228914
DIDO1					0.014503
DIO2																													0.0187401
DIP2A																																								0.0224391				0.0152902
DLC1				0.190608																									0.0941221	0.475286							0.104799					0.190754
DLG5
DLGAP5																														0.00941076
DLST	0.505954		0.380086		1.35004								0.228074	0.866896											0.592256			0.776541	0.990018			0.491084						0.519488									0.500119
DMD					0.00191316																																				0.0860628
DMD;UTRN
DMRT2										9.13349													0.380266						0.434335
DMRT3
DMRTA1
DNAAF1	0.0681277		0.104559	0.140089						0.16319			0.0497765	0.150122														0.0835478				0.0943295			0.159595			0.130512				0.167184		0.242768		0.140045
DNAH1																									0.101783															0.173283		0.154147
DNAH10	0.548108					0.351455	0.95107	2.11765	3.30906	1.12696	1.61925	0.514079					0.56355	1.2131	1.61078								0.29786	0.359318	0.350782	0.567894	1.04183	0.572419			1.56283								2.17385	0.580845
DNAH11	0.00365144																												0.513669
DNAH12
DNAH14				0.460616
DNAH17																																									0.194786
DNAH2											1.84721																																		0.08176
DNAH8					0.0829141											0.0243212
DNAJC12					31.3017
DNAJC16											4.73945				2.27859											1.08342															3.80502
DNAJC25					0.0107042	0.0248981																					0.0106978	0.0126772	0.0129661								0.00528287			0.0223426			0.0325718			0.0303208
DNAJC8			0.222991		0.547306						3.75675											1.54335							0.351873											0.393432						1.82719
DNASE1L3																																																0.396322
DNHD1																					0.0333517
DNM1L	0.0156576	0.0211148			0.0301908	0.142652	0.316007		0.20382	0.292125	0.357062	0.191442	0.0225203	0.032853	0.0441938	0.0542653		0.187821	0.167726	0.152137	0.135716	0.277204	0.168876	0.345545	0.0245489				0.0425869	0.0808644	0.102361	0.123063	0.259022	0.338301						0.0619138	0.0574222		0.100839		0.116067	0.202101	0.173284	0.205258
DOCK11																						1.79428
DOCK7																				0.0218413
DOT1L																															0.0363682
DPF2																																									0.0049717		0.0804426
DPH6																0.270363														0.124171										0.126886
DPP6										0.139249
DPY19L4
DPY30	0.0352049
DROSHA	0.00201147
DST			7.69467	16.7289	7.9768	3.79558	7.16919	6.27254	16.5314	4.72334	4.72469		5.50909		4.42817	15.6889	8.84308	11.7319	23.8462	12.7654	0.881081	1.34155	6.94148	12.1233	27.1137	5.93324	20.3312	2.02584	15.0738	14.5129	11.9396	22.8186	4.29294	5.7758	7.83704	2.86193	36.6		2.78927	18.2233	6.86504	7.48059	13.9924		11.8735	4.75663		9.03557	31.5254
DSTYK																									0.177833
DUSP1
DUSP28
DUSP9																																									11.3892
DYNC1H1	0.01022
DYNC1LI1
DYNC2H1					0.235716	0.05931						1.27891					0.0242329						0.0132567	1.07363											0.814364													3.04726
DYRK1A													4.37254
DYRK3
DYTN	0.30914		0.354171	0.258361						0.824839				0.246405	0.38982			0.379307				0.591487		1.21847		0.227469			0.518606		0.487405		0.835297		1.36687	1.96505		0.151938				0.707124		0.432741	0.790197			0.977552	0.165655
EAF1;EAF2							16.2173	13.5897								4.80363					4.46765	10.6879															2.96313				7.17785								2.82648
EARS2																			0.6301		0.422941												0.409307
EBF2																0.0642636																					0.0500097					0.0895248
ECE2
ECM1	0.627657	0.787756	0.791921	0.938197	0.176769	0.666722	1.32244	1.35063	0.735588	1.2692	0.545316	0.913717	0.65806	0.682153	0.466177	0.681838	0.0887772	0.486575	0.991158	0.74643	0.493219	0.569903	0.773462	1.25824	0.524217	0.407814	0.346443	0.444458	0.747452	0.312617	0.36548	0.525968	0.523422	0.380032	1.59388	0.606887	0.233452	0.710911	0.374754	0.650757	0.314409	1.00635	1.07122	0.993163	1.10786	1.40319	1.68523	1.20278	0.311283
ECM2
ECM29	1.93778	1.71644	2.03312	2.15751	3.1325	2.91083	12.9255	11.2871	9.24192	7.90543	7.29778	11.3607		1.8389	1.82592	2.48222	2.84963	2.79653	8.83151	3.55184	4.23785		8.26208	10.8973	2.15272		1.73432	2.15853	1.60282	2.37538		5.82588			7.67017			1.5763	2.91853	3.17344	2.07295	2.71434	5.15491	5.29838	0.820601	8.49539	11.1515	7.56101	0.960684
EDEM3																																												0.20111
EEF1A2	0.100531	0.0223949											0.025377	0.0153264					0.00884842			0.00915062	0.00662362		0.0552146	0.0850287											0.0118716	0.0130649	0.000597194		0.00951278								0.0244854
EEF1B2			0.0094651
EEF2	0.0466543												0.060891
EEF2K
EFCAB13													0.0152844
EFEMP1	0.0733572	0.0702101		0.289107	0.178325	0.244877		0.238209		0.341241				0.0741489		0.262799	0.186924		0.21982	0.411499	0.358847		0.14437		0.131426		0.0788629	0.0820202	0.146938	0.101606		0.127169	0.173283		0.138142		0.0643852	0.109502	0.131002		0.0364777	0.110875		0.180803	0.0855279			0.19587	0.124449
EFS
EFTUD1
EHD1;EHD3;EHD4				0.0231389																																												0.0490108
EIF2AK2																						0.314707																			0.365324
EIF3A														0.170966
EIF3E	0.0260564												0.0267907
EIF3G																					0.269086
EIF4G1																	0.29519										0.105559																	0.406109
EIF5																									0.0174194																					0.431485			0.540823
EIF5A	0.023145	0.00914118									0.0567421		0.0228841									0.0154316			0.00424865		0.0132327		0.00485476	0.0082064		0.00700665						0.00827996											0.00352061
ELANE		0.173542						0.124758					0.330057	0.259884	0.0981877					0.92869	0.199554			0.0747532	0.0759617	0.234574	0.21032	0.218128		0.237021							0.0863753	0.333502											0.129575
ELFN2				0.0256466
ELOVL4	0.0845855												0.00871244
EMILIN2																			6.39777
EML2
EML5		0.560805																			1.07101
ENO1	0.0641577	0.0554231		0.0284071				0.192146	0.0465344	0.080024	0.239962	0.174917	0.098221	0.0103787	0.0744546	0.0290821		0.0151845	0.14695	0.0591772		0.0337034	0.0490075	0.0857262	0.0113046	0.0392417	0.0748945	0.0678626	0.0213731	0.055578		0.0937809	0.0272234		0.0154042	0.065051	0.014383	0.068454	0.016546				0.0849184			0.0775396	0.0305571	0.0507585	0.0175618
ENO3															0.0197578
ENPP1																													0.0136263
ENPP2		0.00587357			0.0294421								0.00872892		0.00594946														0.00246038						0.0184286		0.0117001	0.0211559	0.00705444										0.0409285
EP300
EPB41L2																0.0524363
EPB41L3
EPB41L4A					0.14252
EPB41L4B																								1.82689					0.663175	1.3286		0.73927
EPHA3	0.196476																																							0.504136
EPHB6											0.0901466							0.0831988
EPHX1																0.00836519
EPPK1														0.0188188				0.0372551																										0.067517	0.0356187
EPRS	0.0254455
EPS8		35.1654		20.0361									20.2297	7.79112																							17.5031												27.4635
ERAP1									0.194928										0.426568	0.0693568	0.0369209		0.044919					0.029319										0.016043	0.00399198
ERBB2																										0.00977503
ERBB2IP
ERBB4																																					2.0769
ERCC3											2.00866	2.83895
ERCC5
ERCC6													0.538422	0.795659	0.377495
ERF																													0.129005											0.216171
ERLIN1		0.14876									0.885609																		0.440711	0.769159						0.225835			0.328432	0.065393					0.16179
ERLIN2													0.0728945
ERN1																				17.8927
ERO1LB											0.034166
ERVK6
ESAM																																															0.0586969
ESRP1
ESRRB										0.397655
ESYT2
ESYT3												2.28006
ETF1	2.91709	3.27729		2.84307	4.29352	3.87532	11.7102	7.36031	18.7882	5.23043			1.65005			2.78315	2.38689	2.1435	20.7033	8.33265	9.24837	12.4075	15.4431			3.67269			4.60146		2.55361				5.89241	4.52658		3.97978	2.4199	5.76712		1.37778	7.17181		7.12543	5.02737			1.80502
ETV2	0.14299	0.184372	0.271815		0.280409		0.614551						0.154213	0.218472		0.153214	0.391186	0.145176		0.257979	0.180984				0.12343	0.0629614	0.165075	0.250281	0.225049	0.0801853	0.296108	0.210391			0.304725			0.0639138	0.199695	0.089738	0.480209						0.362073
ETV6																																							0.0103093
EXOC4
F10	2.43862	2.11081	1.95786	2.03668	1.8982	2.16064	1.92381	1.46204	1.0107	2.40665	1.90101	1.98596	1.91679	1.47966	1.82599	2.33983	1.73636	2.5455	1.76122	3.49774	3.01708	2.11701	2.1165	1.59688	1.66739	1.93387	1.66825	1.17575	2.89227	2.09716	1.62038	2.3547	2.29589	1.78874	1.58372	2.71062	1.65049	3.93189	1.46304	3.63943	2.96964	3.46233	3.15624	1.98946	2.29917	2.4368	2.04746	2.26031	1.52808
F11	0.150483	0.108238	0.133336	0.208802	0.204355	0.167236		0.381892	0.155447	0.125652	0.417447	0.124169	0.204395	0.147606	0.116812	0.17072	0.11175	0.0503347	0.175391	0.18764		0.0996863	0.28684	0.42328	0.140782	0.251554	0.165071	0.215278	0.189883	0.130581	0.286657	0.473935		0.100496	0.484313	0.278917	0.0722991	0.221354	0.178663	0.0993489	0.275568	0.107189	0.23881	0.22943	0.0913941	0.275865	0.228076	0.156923	0.146015
F11;KLKB1			5.72737		3.80701															8.74709	10.0654	8.70213					0.0671173									11.985										4.76258
F12	0.53452	1.4613	1.66596	1.49667	2.09267	1.44215	2.03177	3.78362	1.73832	2.14371	1.92722	1.48175	3.36734	3.05602	3.10338	3.21878	2.62947	1.97762	1.99723	2.25485	1.63203	1.57412	1.56959	2.14242	2.27113	3.42553	3.74607	2.28982	2.02178	1.39107	3.39477	2.04535	1.88786	2.96385	1.81519	1.83061	2.57247	1.71986	1.82489	1.63717	3.17166	3.13801	1.09922	1.7345	2.9283	3.06336	3.1974	1.98156	2.71851
F13A1	0.0215333	0.013328	0.0612554	0.0456813	0.0355432	0.0746357			0.0492178	0.0780224			0.0280316	0.0277641	0.088347	0.0568414	0.0633087		0.195698				0.0834905	0.128245	0.0149493	0.042256	0.0250583	0.0261765	0.0241848		0.197244	0.0632451	0.0835266	0.141631	0.0455201	0.101952	0.0783993	0.0175954	0.0401413	0.0524153	0.0259287		0.0683062	0.0378695	0.100729	0.229984	0.126931	0.225043	0.0849729
F13B	0.220594	0.348864	0.327621	0.234566	0.0943759	0.0734242	0.0647696	0.362426	0.249012	0.104396	0.189798	0.27859	0.220034	0.177654	0.168451	0.11822	0.241951	0.332683	0.296749	0.112306	0.0500028	0.311189	0.484076	0.472784	0.185308	0.178291	0.195452	0.112905	0.166622		0.243248	0.190285	0.246315	0.372316	0.507456	0.57997	0.173822	0.0618148	0.024625	0.250952	0.0907976	0.0673662	0.107298	0.0955323	0.269081	0.353009	0.464771	0.188423	0.14928
F2	6.51626	5.59319	10.0263	5.8087	7.87193	6.22754	9.67643	10.8781	9.58095	9.81844	8.00599	6.13776	6.26953	7.48936	8.4903	6.55968	8.52635	8.33776	9.31967	7.45323	7.76321	9.77976	8.32176	9.3424	6.71937	8.04461	7.57019	6.61417	5.39784	5.35888	12.2015	7.03501	9.114	9.2756	9.02866	8.88057	8.94773	5.06632	7.12545	10.063	10.6597	10.4632	6.33586	9.19895	9.7897	14.1334	12.3356	11.6484	9.28888
F5	0.596425	0.688391	0.691363	0.992271	0.665618	0.806314	1.96143	1.92222	1.55806	0.96753	0.78007	1.05997	0.988061	0.575964	0.548713	1.05522	1.44231	0.800208	1.6762	1.25093	1.1169	1.72522	2.24451	2.08142	1.18305	0.579822	0.863392	1.36209	0.749734	0.569078	1.06278	0.890196	0.876836	0.643272	2.02692	0.962156	1.08943	0.506366	1.28787	0.896962	1.01495	1.37617	1.28736	1.23299	0.668831	1.50601	1.73627	2.23639	1.35049
F7	0.0342636	0.0509801	0.13424	0.15657	0.0750627								0.0443271	0.0567968	0.0492302	0.0434157	0.0788157			0.0989055					0.0136505	0.0588667	0.0795366	0.0657963	0.0921919			0.0631249					0.0525851	0.0656983	0.121758	0.102497	0.155517	0.0438344		0.037333		0.176776	0.110627		0.0595334
F8	0.00567047	0.0131502	0.013317	0.0226119	0.00919093	0.0133256			0.036872	0.0211391	0.0358926						0.00844848			0.0234456		0.0572018					0.0146641		0.0168604	0.020495	0.0240639	0.00867621	0.0140835	0.0132555					0.0110183	0.0144478	0.00256376	0.0248945			0.0271554	0.0309225		0.0187812
F9	0.886076	1.32692	0.844298	1.17651	2.57085	1.0788	1.40238	1.26048	1.9669	1.34098	2.02864	0.299739	1.3121	1.20489	0.895837	1.33063	1.18794	1.11352	3.32065	2.33674	1.69551	0.837939	3.18374	2.86854	1.07309	1.64594	0.891066	1.34221	1.276	1.57883	1.69408	1.74854	1.65381	0.761817	2.31728	2.06225	1.23276	1.6862	1.31675	1.44321	1.78568	1.40109	1.30095	1.13308	2.15038	1.5384	1.88709	2.63898	1.4368
FABP1							0.0217475														0.0153082
FABP3						0.0292799	0.0913121
FAH	0.0153799		0.00914699										0.0234471			0.153627	0.0228419								0.0157521	0.0166995	0.0153317	0.0255039	0.00466161										0.0401877	0.0362363						0.20536	0.169095		0.00484392
FAHD1																					0.0137265
FAM114A2
FAM129A																																		0.980419
FAM135A	0.178943				0.913227					2.11406				0.276277	0.543388		0.726178							1.60585			0.434387	0.844855			1.92054	0.4915			1.2865					0.553483	0.944232								0.318343
FAM135B																	0.0759214																							0.150268
FAM154B																														1.12766
FAM161B	0.0564895				0.322111						0.516647					0.109389						0.459958		0.397693		0.0869469			0.232894				0.360649	0.28759			0.102996	0.0771563		0.302092	0.0378939	0.268261	0.697072	0.15275	0.908606		0.878986
FAM171A2
FAM179B
FAM194B																			0.0307552
FAM208A																	0.374785
FAM222A																																			0.135574
FAM27D1							6.29489
FAM3B														0.0857416
FAM3C
FAM45A;FAM45B
FAM47B																	0.313678
FAM49A																	0.483415
FAM65A
FAM65B
FAM71E1																																					1.05636												0.677933
FAM74A1;FAM74A3;FAM74A4;FAM74A7		1.94421	1.68504																										3.11951											0.891473
FAM92B	0.0209434			0.0860715	0.131147	0.150195				0.349988	0.281508						0.0753862								0.0493649				0.0666985	0.213193	0.0557195	0.210593								0.0603379		0.164954	0.129617	0.142242					0.062464
FAM96A																															0.056828
FANCI																	1.02837
FARP1																							0.708545	0.964557	2.02711
FASN	0.0792984												0.0272357																											1.2216
FAT1	0.0245996	0.00930642
FAT2																																			0.639333
FBF1
FBLN1	0.766148	0.628875	0.993317	1.32233	1.45337	1.61984	0.991486	2.8102	3.53174	2.98108	1.48951	2.02928	0.437314	0.454605	0.765349	1.10109	1.72565	1.49817	2.76046	1.56911	0.829879	0.993825	2.26566	3.72851	2.74737	0.616845	0.620477	0.879728	1.27621	1.01536	1.29951	1.40642	1.72472	2.04529	1.43229	1.39994	1.21982	0.825048	1.99339	0.753568	0.241744	0.732167	0.8923	1.21729	1.55219	3.97207	3.13367	2.54384	1.08793
FBLN7
FBP1
FBXL5																2.21521
FBXO16																																					0.00398988
FBXO17						0.115403											0.151081																														0.28359
FBXO47			0.148587
FBXO7
FBXW10	0.0246431
FCGBP	0.010506	0.0334468		0.0889549	0.218811			0.816142	0.791953	0.660737	0.705714	0.766833	0.12231	0.119626	0.115039	0.00761477	0.0523638			0.219793	0.137887	0.0945733	0.14295	0.356932	0.0954245	0.0624854	0.0745989	0.0746604	0.230309	0.153143		0.176616	0.225892		0.675343	0.372088	0.126933	0.0901545	0.143083					0.0860323	0.231803		0.0359187	0.161084	0.160655
FCGR3A				0.524052	0.310308	0.500998				0.313506			0.301603		0.155463	0.836805	0.289225			1.25907					0.238671	0.459982	0.390871	0.381196	0.354544				0.37366	0.53387			0.397731	0.772663	0.321952	0.131488	0.256423								0.465883
FCGR3A;FCGR3B
FCGR3B				0.199909		0.536958							0.210693	0.153688	0.190168	0.0867425				0.410355						0.226071	0.273222	0.276983	0.236056	0.185217	0.244527							0.0672779	0.0751531	0.103477	0.177835	0.140818
FCHSD2
FCN1
FCN2	1.04427	0.876711	0.932364	0.064799	0.220755			0.620413	1.34489	0.388376		0.21928	0.809546	0.283322	0.879916	0.50974	0.288176	0.413778	0.691173	0.994227	0.328013	0.425612	0.966985	0.669123	0.367317	0.779566	0.762576	0.800805	0.756311	1.26476	0.440307	0.805096	0.630594	1.37728	0.802843	1.26758	0.390165	0.482363	0.183837	0.465718	0.532062	0.416462	0.626012	0.719282	1.41465	1.50688	0.876038	0.806348	0.424417
FCN3	2.24924	2.09644	1.87851	2.96198	1.26733	2.39339	2.52167	2.0257	4.0097	2.62465	2.79268	3.05717	1.21569	0.97234	0.917621	2.48652	2.73993	1.68222	3.37395	2.05049	2.28031	1.99423	2.21047	2.39206	2.08564	1.55988	1.40061	0.726327	3.55621	2.713	2.0672	4.34483	3.11404	3.59456	2.01872	3.63096	1.78168	2.41194	1.24055	3.52265	2.6024	1.62174	2.46032	3.32581	2.84354	3.56244	3.60064	2.73238	1.91946
FCRL5																0.00313305
FDX1
FDXACB1																	0.253717
FEN1		0.105019		0.113822	0.236056	0.269934				0.754419			0.125326	0.083184	0.214619	0.183642	0.220643		0.517004			0.543506						0.135356	0.235482			0.477281	0.515086	1.27275			0.135102			0.188009	0.201755							1.29006	0.148146
FER						0.437942				0.495523
FER1L5																						0.166527
FERMT1
FERMT2																									0.254345
FERMT3	0.0402956	0.0594704	0.0368992					0.192544	0.200435		0.126205	0.0905682	0.0706955	0.0796242	0.101249	0.0280374			0.401052	0.223857			0.14217	0.0970881		0.090938	0.0382777	0.0110793	0.050902			0.0453313			0.0854487	0.238513				0.0457711					0.139853		0.0538167		0.0650889
FETUB	1.35415	1.04239	1.08287	0.685423	0.314514	0.662173	0.541126	1.79424	0.249726	0.372912	0.760197	0.65419	1.92777	1.18168	0.692111	1.72516	0.703528	0.920305	0.521567	0.272704	0.153493	0.524979	0.681275	0.658733	0.376254	0.628543	0.493097	0.770277	1.68505	0.522357	0.413119	1.63753	0.685872	1.01309	2.48779	1.21727	0.583144	0.5462	0.391605	0.970943	0.752351	1.18812	0.513623	1.0026	0.44125	1.31309	1.02223	0.829917	0.801651
FEZF2							0.456312																																										0.0874345
FGA	3.34063	3.77978	2.33653	5.60312	3.25948	3.94004	5.26578	3.95301	8.72659	4.08596	4.27555	4.38664	3.29244	2.60786	2.30883	3.36643	3.68803	2.57488	8.90702	4.30303	5.92324	8.59845	6.129	3.18871	3.06866	4.35886	3.37151	6.05383	5.34807	3.49792	2.59727	3.26183	2.47678	2.67107	3.53302	2.79875	4.79232	5.14012	2.51553	4.23507	1.96853	1.5548	6.62936	3.78914	3.92541	2.00688	2.06172	13.4046	6.4338
FGB	0.569791	0.976215	0.472028	1.03697	0.577348	0.746346	2.42641	0.8039	1.34945	1.22031	1.71442	2.97815	0.30356	0.267191	0.123795	0.989487	0.555889	0.34769	2.66198	1.93575	5.18074	4.46877	2.20496	1.7853	0.495211	0.38507	1.08281	3.17425	1.45071	1.65491	0.31641	1.40688	0.366865	0.206454	1.30205	0.674568	0.771725	1.17829	0.415845	0.542733	0.44124	0.322653	15.9251	0.621164	1.19515	0.560558	0.088159	14.0422	1.63957
FGD1																																										0.0495088
FGD1;FGD4																					0.499625
FGD2										0.277255											0.125251
FGD3																												0.194988										0.186137	0.171595					0.181146
FGD4
FGD5																																						0.0741019
FGD6																				0.983864										1.10448
FGF10		0.141844		0.473762		0.580839	1.01211	1.59794			1.18376	1.24192	0.233843	0.382663							0.584255	0.922959		0.847543			0.309715			0.508192		0.499285													1.34538	1.31713
FGF13																													0.429773
FGF21
FGF4																													0.0353811
FGFR4																							0.179088						0.094267	0.124391						0.295794				0.0684815
FGG	0.876832	1.14811	0.517227	1.23307	0.742397	0.847442	3.83386	0.901315	1.96329	1.01719	1.17127	2.49391	0.300136	0.302521	0.0846299	0.945086	0.498552	0.341263	3.41601	1.90997	4.43209	3.77482	1.94609	2.21674	0.523025	0.491159	1.15848	3.10932	1.29366	1.54587	0.252312	1.61524	0.491317	0.217622	1.4836	0.818033	0.906711	1.22902	0.652152	0.640165	0.373153	0.326994	13.5006	0.754411	1.45349	0.753984	0.748498	8.82216	1.50858
FGL1	0.292646	0.294377		0.160017		0.0674591	0.345725		0.729541	0.0357341		0.577732	0.0320343			0.142213			1.27495	0.338606	0.453782	0.490241	0.384376	0.146164		0.0544857		0.071247	0.116484			0.273609			0.186163		0.176202	0.30557		0.0904784			0.377794		0.127502			0.989973	0.294631
FH																	0.00386662
FHAD1
FHIT										0.0479058	0.0661728																																			0.662203		0.0554387
FHOD1																					0.613453														0.877874					0.966643
FIBP
FIGNL1																	0.0923109
FILIP1L					0.114159											0.0628897			0.605095											0.114777										0.172534			0.20599		0.2982	0.347063
FIP1L1																		0.01227
FKBP10					0.0590724	0.107965			0.0150406		0.686161										0.0475134										0.481507	0.166333											0.239504		0.114599		1.87373
FKBP1A	0.0476364	0.0194536	0.0203802											0.103372	0.0810747	0.041335			0.148661		0.107865		0.115453		0.00694536	0.0545119	0.0769437					0.0559553			0.188453			0.00755228	0.0527031
FKTN
FLG2																		0.0382537
FLNA	0.0324576	0.0469095	0.060973		0.0960187		0.171101	0.138408	0.175976	0.0619796	0.0819038	0.484783	0.0119137	0.0670677	0.0981617	0.032919	0.0512359	0.0355679	0.338242	0.20233	0.130652	0.112993	0.165816	0.13586	0.0130764	0.0657106	0.0345302		0.0140271	0.0746089	0.0238752	0.0556298	0.140371		0.385996	0.0626721			0.0314102	0.0447488	0.0318748			0.060541	0.147717		0.10853		0.0180095
FMNL3									0.0863612
FMOD;KERA											1.44239																0.422726																0.57609
FN1	9.08728	9.57952	11.2103	7.0507	10.4619	6.61245	6.03743	20.4659	5.82386	18.1394	14.083	14.9762	12.5892	10.0755	9.57043	7.50219	14.9091	11.0079	5.22086	5.85618	6.95921	11.7761	13.0438	12.093	6.05078	8.9899	18.2451	20.7846	6.69153	7.08252	11.3144	8.63234	14.0267	15.4538	17.7109	14.7557	24.3249	3.24755	9.06895	6.77748	11.9804	31.0193	13.0846	23.7099	12.3733	24.4236	28.0667	34.6619	36.1357
FN3KRP
FNDC7
FNIP2						0.783564						0.767924							2.4572																2.66611					2.48799	1.51435
FOPNL
FOXA1			0.141844									1.13147				0.202691	0.275449				0.761681																									0.804716
FOXK2		0.163017		0.517231					0.656592							0.233497				1.08332			0.886008						0.242267							0.190965								0.402493
FOXL1																									0.0150688
FREM3
FRG1
FRMD5		0.219602
FRMPD1	0.141155						0.297138																	1.29578	0.505164		0.10267		0.216397		0.210709	0.219388	0.470923							0.115689							1.25467	0.470034
FRMPD4
FRYL
FSD2																																										0.0659242
FSIP2				0.0446474
FST																													0.099441
FSTL1										0.0152194	0.0371709															0.00829901				0.0257248																		0.0231905
FTCD	0.321019	0.272121	0.617723	0.422391	1.20501		3.10154			1.92697				0.522913			1.31279	1.08513	2.61735		1.31072			2.35714	0.41268		0.722371	1.12772	0.526615		1.89092			2.4307	2.48555		0.633766		0.70337	0.641541	1.60937		1.69332	2.45096		4.0574
FTO				0.00597301								0.217643
FTSJ2												0.181133
FTSJ3																		0.0156373
FUBP1;KHSRP	2.04603	2.02287	0.954255	1.18917	1.31191	1.69206	6.11786	3.6304	7.16739	3.47449	5.00811	3.74652	1.75975	1.16332	1.11001	1.76346	1.73186	2.7346	10.7635	2.82905	3.30667	6.13493	7.31668	6.66906	1.05491	1.9809	0.577509	0.982674	2.37273	3.76662	1.69327	3.36829	3.85466	4.48495	5.75603	6.78186	1.16645	1.63637	0.535921	3.09484	0.947275	0.99277	3.56447	2.06773	5.42186	2.32019	3.052	6.34671	0.867498
FUBP3					0.300134												0.069605												0.0175908						0.912196											1.14128		0.139838	0.0396901
FUCA1	0.0276614				0.0272783	0.030038										0.0856231			0.107869		0.0663902											0.0412738			0.0659574		0.00232659	0.0457897	0.0493662							0.0126392	0.0141938
FUCA2		0.0265144									0.0222533					0.0825187						0.235708					0.0173665												0.0160732								0.0492118
FURIN																														0.00589218				0.0177896								0.0309206
FYB						1.24311									0.750469		1.60209																	1.62722										1.41741		1.76673			0.525677
FYN																0.16763
FZD3			2.24848
FZD6				0.44949		0.751412		2.94599	2.39811		1.96418		0.543794		1.00243		1.28276						2.3943									0.965826						0.456449				1.98391					5.23372
G6PD		0.00698732																									0.00499357		0.00478271							0.0289245
GABBR2						0.0137629
GABPB2		2.02692	1.03933	0.79592	1.15652						1.1118	0.82612			1.08412		0.542471										0.947441	1.07355	1.72893	1.41705	0.831851						1.69745		0.867609	2.2402									1.556
GABRB1																																					0.0274314
GADL1																															0.0433865
GALE
GALNT1;GALNT13																	0.110189
GALNT11																									0.170697
GALNT2
GAN															0.0212785			0.314114	0.189086	0.242696	0.0845599		0.985938						0.0711689		0.434267		0.168215								0.238301	0.437934
GANAB		0.0109353			0.0170331	0.0181357	0.0804787				0.256309		0.0105604			0.0288204	0.0202431			0.129733		0.247072			0.00126813	0.0125317				0.105963			0.0390134	0.085789			0.00367444			0.0297413	0.0282059				0.0492254				0.00252702
GAP43			0.0309158	0.0859966									0.0158073				0.134847											0.0785719			0.183105								0.0514691
GAPDH	0.50464	0.153984	0.0916665	0.049275	0.0508744			0.0792772		0.0309065	0.581646	0.103917	0.196498	0.0691486	0.0938314	0.065119	0.0291183	0.209748	0.14373	0.107818	0.10908	0.107718	0.25315	0.143176	0.207978	0.143062	0.187438	0.157429	0.0855014	0.0245809		0.0898364	0.0756215		0.125306	0.36759	0.175934	0.0372067	0.0624998	0.0528235	0.0656875			0.166483	0.104512	0.130032	0.163262	0.0559624	0.207134
GAR1											0.566518																																	0.0685981
GAS2L3						0.0363288															0.041096			0.0324565																		0.0776607		0.0432097
GBF1																						0.0317599
GBP4			0.0330843					0.579346							0.0467978
GC	28.916	28.6864	25.9214	15.5985	13.9768	15.2271	13.9772	20.1421	20.9065	18.1143	16.4599	14.4191	22.2302	23.6012	20.0097	20.2187	18.682	23.4415	25.9731	18.98	20.2324	19.0566	25.8308	18.6436	18.2838	17.9124	17.1886	18.9122	23.072	16.6022	14.1548	23.4024	22.4925	18.4193	22.4719	23.1219	19.1461	22.5314	18.9523	22.8287	18.9153	19.2699	18.5687	18.3735	21.185	19.4512	21.5315	15.6824	16.5105
GCC1																																		0.573222
GCLC											0.0842865
GCN1L1
GDA
GDAP1														0.0152024							0.124596													0.266616						0.11835
GDAP2																					0.0450258					0.0896039
GDI2																									0.0104593																								0.00923873
GEMIN2				0.305874											0.202										0.238635			0.294825				0.315456						0.217251		0.138258
GEN1																					0.429596
GFAP;KRT4;KRT7;KRT8;KRT80															0.250936				0.504903						0.175017							0.124283
GFM2																																									0.211101
GGA3																																										0.0381013
GGH	0.0847968	0.149486	0.0427373	0.1439		0.0621458		0.211203	0.175405	0.0983811	0.0930576	0.140514	0.0979866	0.095892		0.0333282	0.011677	0.0850437	0.127557	0.0203396	0.133909	0.0223469	0.145887	0.0675024	0.0115945	0.022896	0.0265951		0.0984092	0.0751754		0.154955	0.152459		0.379031	0.272034	0.0222317	0.110876	0.0326577	0.0435652			0.0711088	0.0639374	0.0518748			0.0290322	0.0732198
GGPS1
GGT1;GGT2;GGT3P;GGTLC2;GGTLC3																0.0687135
GGTLC1																																				0.0184374
GIGYF1	0.624642				1.14286												3.03592		1.7024																		0.977082									2.27888
GIMAP8	0.376028	0.304363												0.201354
GINM1						0.237324
GIPC3																					0.0237868
GIT1;GIT2
GK;GK3P
GLB1L																											0.0672995
GLB1L3													0.00894054
GLI4																																																	0.0160189
GLIPR2			0.00844165													0.0430721	0.0217875		0.040632					0.0580863	0.0264073	0.049234		0.0220225				0.0243375							0.0149949	0.0202196			0.0754436
GLT6D1																																				1.62778
GLTSCR1					0.0273588											0.0316117		0.0684124																						0.0516303
GLUD1;GLUD2																0.0339648													0.0102667			0.0141196
GLYATL1																	6.72138
GLYATL2							0.766428
GMDS																																									0.0326366
GNB2L1
GNB3													0.0347731
GNL1
GNN								0.388814
GNPAT							0.185979																	0.515967								0.135028									0.228919
GNPTG		0.00708325	0.0417654	0.0300173	0.0149641	0.0263376							0.0351634			0.063938	0.0457077								0.00934476		0.0381779	0.046109	0.0404261						0.0486404		0.0231665		0.0149254							0.0817678			0.0446648
GOLGA1				0.0816255
GOLGA4																			0.820372
GOLGA8H;GOLGA8I;GOLGA8J;GOLGA8K;GOLGA8M																				0.0940945
GOLGB1																						0.332648																		0.115045
GOLM1		0.00294849			0.0103426		0.0181456		0.107814			0.0503471							0.0508402		0.036491	0.0502507				0.00719567			0.0245296	0.0222132		0.0254706	0.0189162		0.0321979				0.00340367						0.0127588				0.00348547
GOLPH3		0.358894	0.400731	0.386881					2.01124	1.38777		1.48244	0.265099	0.293426	0.298541		0.682942							1.56844				0.471363	0.416141	0.860122					2.33222				0.314166			0.824065		1.01087	1.14105	1.42188	1.65472
GOT1						0.532446										0.0250472
GOT2																										3.21453										1.85286
GP1BA	0.256492	0.297671	0.327107	0.523424	0.279614	0.49996	0.724565	0.689626	1.02645	0.703589	1.12466	1.16901	0.408072	0.45699	0.466784	0.324428	0.384807	0.359726	0.99623	0.755578	0.730333	0.605391	1.13114	0.953884	0.262982	0.358401	0.554247	0.379285	0.473477	0.521765	0.491801	0.661108	0.301885	0.604833	0.847319	0.898205	0.280236	0.392569	0.364038	0.321376	0.381986	0.245469	0.228777	0.627761	0.880403	1.22109	0.925272	0.405611	0.235614
GP5	0.0250744	0.0367086	0.0426167	0.0703641	0.0248161							0.0812535	0.0279237	0.0361002	0.122308	0.0725781	0.0701969			0.0128261	0.0305658	0.102369	0.0584908	0.0550465	0.0258847	0.161535	0.0551076		0.095049		0.0116177	0.0495924	0.0773921			0.189464	0.0599004			0.0353442					0.09481	0.105793		0.0558848	0.137381
GP6																																				0.141733									0.0346143
GPATCH4
GPC3																		0.258683
GPCPD1																								0.165738
GPI	0.0194281	0.0327795	0.0109023	0.0121843	0.0163195		0.0107008		0.0151488		0.166632		0.0252483	0.0137693	0.0119974	0.0194779	0.0205703		0.142584	0.0659586	0.0426564	0.0872689	0.0790992	0.215037	0.015051	0.0180344	0.0152637	0.00465308	0.00967526	0.00899156		0.0234486			0.0154632	0.0298883	0.0113679	0.0094713	0.00556976	0.00907888	0.00324169		0.0463297	0.00775269	0.0146115	0.0456127		0.0129721	0.00798697
GPLD1	0.277105	0.35119	0.940902	0.759856	0.442993	0.498139	0.423308	1.05742	0.22699	0.605581		0.160058	0.477249	0.672779	0.745355	0.814047	0.402065	0.40216	0.384547	0.561594	0.187844	0.102642	0.362624	0.455291	0.285132	0.373626	0.640095	0.537662	0.377091	0.158791	0.763725	0.642361	1.25466	1.72467	0.702625	0.766924	0.626289	0.230754	0.999419	0.320367	0.851894	1.19161	0.389919	0.664943	0.284063	1.13197	2.26338	0.589612	0.688674
GPR116																												0.0417662
GPR125
GPR126					0.0165167	0.0283597	0.0268909									0.0443689	0.00852061			0.0623901			0.015659					0.00435795			0.0212325	0.0121232			0.0525547					0.0240149	0.0167532	0.0461411						0.0193709
GPR158																																													0.0372545
GPR161																																0.181896
GPR75
GPR98
GPRIN1																																															0.259441
GPT																0.0841131																														0.337468
GPX3	2.27668	2.86611	2.74328	0.517835	0.917453	0.919129	2.35563	2.55499	3.96181	2.949	2.64578	2.17319	2.46508	1.6083	2.33345	2.58186	1.7646	1.71949	2.73057	2.87788	1.53502	2.35329	4.21057	5.58856	4.20034	3.4507	2.99351	3.16726	2.88873	2.8097	3.09837	3.3522	4.29248	4.54174	2.65292	3.29135	2.02009	3.478	4.7104	1.64547	1.76896	2.46009	2.91946	3.00402	3.27522	3.0171	3.21519	3.21867	2.29421
GPX4																																						0.0859102
GRHPR																				0.0973459
GRIA2																								0.226076
GRID2IP
GRIN2A																														0.033661
GRIP1																						0.163504
GRIP2																			0.241258	0.524231							0.100661
GRM7																			0.363022										0.0117676											0.0363355
GRSF1	0.0450197
GRXCR2																						0.35099
GSG1																									0.069682
GSG2																																									0.0165371
GSN	1.74326	1.67882	3.61661	3.22639	6.8548	3.44665	3.25248	5.81127	4.55477	5.20122	6.0462	2.9919	1.93571	2.58328	5.29633	3.12002	4.80892	3.328	8.1291	4.87646	3.87139	3.89469	6.69525	7.97126	4.91173	3.34759	3.26536	2.94373	3.03353	2.99099	6.36625	3.02887	6.18707	9.3011	3.65129	5.04159	2.96476	2.61984	4.79304	5.00593	4.67592	5.90975	5.344	5.40631	7.01805	11.8582	14.3954	7.95754	2.41276
GSS																																														0.036472
GSTA4					0.145943		0.460732																																		0.155825
GSTM1;GSTM4;GSTM5
GSTO1					0.0170417						0.192634					0.046187																								0.0198784
GSTP1		0.0127725																					0.0286968															0.0207401							0.0138983
GTF2E2
GTF2F2									0.265442
GTF2I																																								0.00461947
GTPBP10	0.0207859						0.494922														0.0492262			0.0310453											0.0751509						0.0539522
GTPBP4																																		0.0104681
GUCA2A				0.227076
GUCY2C			0.0020299
GULP1							2.6561			0.424609							0.453937		1.21286			0.811005					0.00578082	0.432131							0.782222		0.0858419									1.58202	0.854367
GXYLT1		0.0266447
H2AFJ;H2AFV;H2AFZ;HIST1H2AB;HIST1H2AC;HIST1H2AD;HIST1H2AG;HIST1H2AH;HIST1H2AJ;HIST3H2A	0.428964	0.70949	0.300594	0.31721	0.437997			0.682289		0.193364	0.837873	1.7229	0.476522	0.498288	0.448822	0.559503	0.340038		1.25922	0.882022	1.18424	0.616545	0.390919	0.812262	0.752518	1.49841	1.59352	1.2384	0.448768	0.91608		0.607001				0.532548	0.229569	0.81735	0.780412	0.32556	1.94166				0.418637		1.34495		0.157132
H2AFJ;HIST1H2AB;HIST1H2AC;HIST1H2AD;HIST1H2AG;HIST1H2AH;HIST1H2AJ;HIST3H2A	0.437018	0.465487	0.179424						0.361956	0.157164	0.685872	0.362277	0.479706			0.162017	0.112009		0.686756	1.19254	0.724413	1.47362	0.579362	0.233931	0.219524	0.361409	0.303795	0.338758	0.141805	0.715638		0.299787	0.204776				0.162043	0.400042	0.151984	0.173758	0.58174		0.117292	0.038615	0.250389		0.292317		0.145825
H2AFV;H2AFZ																																					0.0126112
H2BFS;HIST1H2BB;HIST1H2BC;HIST1H2BD;HIST1H2BH;HIST1H2BJ;HIST1H2BK;HIST1H2BL;HIST1H2BM;HIST1H2BN;HIST1H2BO;HIST2H2BE;HIST2H2BF	0.306883	0.59489	0.174309	0.188532	0.138477					0.162242	0.691832	0.527697	0.594149	0.0520989	0.223989	0.236158	0.17145		0.488375	0.950735	0.527418	0.542542		0.581738	0.32616	0.757906	0.588213	0.575467	0.0779249	0.695905		0.392962	0.226267		0.235069	0.319445	0.279276	0.396979	0.408046	0.841258	1.13987		0.183876		0.340054	3.62676		0.259276	0.162124
H3F3A;HIST1H3A;HIST2H3A;HIST3H3	0.109818	0.253119										0.189099		0.0760665					0.35041	0.252575	0.204471	0.605053			0.143185	0.0969404	0.22558	0.253195		0.241563									0.147795		0.551582
H6PD															0.0472886																									0.0269702									0.00882654
HABP2	0.247141	0.167129	0.103124	0.148073	0.0598361	0.144196	0.13198	0.377285	0.303597	0.210156	0.099667		0.135085	0.164346	0.0739464	0.099714	0.250492	0.142733	1.35319	0.0888351		0.0331531	0.226263		0.246606	0.149026	0.229842	0.162434	0.148348	0.0496965	0.263833	0.301096	0.253601	0.317076	0.09328	0.79851	0.0372568	0.0853425	0.151058	0.220269	0.195542	0.132191	0.0926058	0.157855	0.213614	0.598392			0.184537
HAO1																																									2.05787
HAP1
HAS3		0.699736	0.751248												0.521513							0.465145		0.230145
HAUS6
HAX1
HBA1	2.32322	12.6158	3.84471	5.2508	3.74048	25.172	5.91276	4.00137	12.6967	21.4538	243.349	4.15195	3.37469	5.56309	4.90657	3.5957	7.2463	1.48949	14.3046	9.23988	9.82943	7.61513	5.55917	3.93055	2.92852	9.66911	6.33684	5.90018	2.83327	5.44753	6.58923	12.0673	5.92445	2.76638	18.6876	8.17531	3.9579	8.61314	3.2796	1.83104	4.61426	2.30663	7.69772	7.19546	33.7299	13.1395	13.5861	5.01623	3.56096
HBB	3.30376	16.4033	6.09807	6.3474	4.72533	30.5897	5.65362	6.27812	15.5875	23.3496	178.684	6.8368	3.485	7.80771	6.73082	4.64024	9.16059	1.64009	11.5492	11.2035	10.146	10.6129	9.63718	4.58532	3.68934	12.391	8.74035	8.21616	3.41503	6.28717	6.36684	15.626	9.23248	2.33553	17.7908	11.4676	5.00707	10.3446	4.91073	1.92969	6.11362	2.08979	9.47599	9.04412	44.822	15.1313	15.7717	7.76391	3.20276
HBB;HBD	1.11541	5.75822	1.97605	1.76537	1.821	9.20812	3.88845	3.42719	6.14235	11.4106	36.8853	3.54574	1.93495	3.37153	2.30138	1.54591	4.47294	0.970672	6.9774	4.64066	4.27767	6.1925	2.29603	1.79997	1.64978	4.52367	2.75908	2.40907	1.44152	2.9632	3.09981	8.19265	3.98042	1.24005	12.7889	4.61244	2.35645	5.10824	1.37678	0.946819	3.1164	1.08236	3.62262	2.96369	13.8357	4.49982	7.03519	2.67202	1.24861
HBB;HBD;HBG1;HBG2	1.08923	10.6004	2.40119	5.67559	4.27089	15.9591	2.96973	6.67425	8.65635	13.2835	131.518	5.48406	2.05556	6.59616	6.18	4.27762	4.67012	1.97825	10.2221	9.25615	9.26224	4.40801	5.64041	4.85332	2.14881	11.0179	7.06139	7.48217	3.53373	5.61042	6.09418	9.89006	6.10348	1.93676	13.0254	7.54959	4.21963	10.1615	3.00125	1.33288	4.83385	2.29068	6.99385	4.0546	22.1199	7.71458	9.92995	5.63404	3.72909
HBD	0.0235479	0.0722827				0.457658			0.25992	0.374908	2.26473	0.198143		0.0150597			0.0260752		0.28343	0.159399	0.225756		0.0615579	0.0269731		0.0378177	0.0338996					0.209355			0.456021	0.0730586	0.0193125	0.103555	0.0503027						0.924557		0.240696	0.214468	0.00939817
HBG1
HBG1;HBG2										0.0258603	0.250608																0.304507	0.0133738																	0.00660353
HBG2
HBP1																													0.786956	1.80446
HCFC2																																																	0.0714032
HCN3			0.531277			0.727217		2.25285			0.692177	2.29259		0.40546				0.356864					0.985989		0.230021		0.218301		0.624368		0.458508	0.591251		1.08363	1.24835		0.145489					1.0915		1.81109			2.3628	1.10984
HCN4																																								0.0176163				0.038405
HDAC9																	0.0366064
HECTD2																																	0.120723
HELB	0.0020357
HELZ																		2.56524
HELZ2																		1.6854								7.35838			0.711038	0.741313
HERC2			0.214548		0.0863581	0.143304						0.537247					0.0858672					0.209208							0.156789														0.212529
HFM1	0.0273122
HGFAC	0.103951	0.153106	0.348615	0.358494	0.456303	0.0884923	1.34652	0.878889	0.589898	0.551457	0.112916	0.657776	0.228104	0.246956	0.496537	0.226287	0.77847	0.261369	0.433208	0.238348		0.0402369		0.184503	0.0939564	0.242064	0.428632	0.470478	0.143129	0.107292	0.41269	0.0871573	0.62242	1.00679	0.445599	0.488293	0.373404	0.0516163	0.335543	0.131585	0.640539	0.481302	0.278483	1.15085		1.03297	1.08966	0.492986	0.171073
HGS																																				0.0149453
HHAT				0.359051																								0.437578
HIBADH										0.3502																											0.120562
HIC2
HIP1																														0.0886455
HIPK1;HIPK2;HIPK3																	0.947757							0.915417																						2.39897
HIST1H1B																											0.0235371
HIST1H1E
HIST1H1E;HIST1H1T	0.0233712	0.0917463			0.0248849									0.0136497	0.0180728				0.0748727			0.184921		0.0957761	0.00385887	0.104317	0.091582	0.0400532	0.0312259												0.0200604						0.243166
HIST1H1T																																																	0.00377064
HIST1H4A	0.267443	0.54285	0.210211	0.220566	0.249888		0.106242				0.941496	0.175422	0.10356	0.288772	0.238912	0.277551	0.21917		1.34987	0.367913	0.771038	1.19555	0.595808	0.603044	0.377166	0.737161	0.877305	0.725101	0.431986	0.924025		0.627523	0.274815		0.870197	0.460698	0.175921	0.304697	0.316922	0.329669	1.22591			0.261206	0.455359	0.907772	0.805229	0.685602	0.111123
HIVEP1																																		10.7043
HJURP																																																0.335365
HK1;HKDC1																															0.122597
HLA-A	0.0206292	0.0158036												0.0133718											0.0145389			0.0415025												0.0310309	0.0325243
HLA-A;HLA-B;HLA-C													0.0667675				0.186277					0.554742	0.278487			0.0756271							0.175765								0.121042
HLA-A;HLA-C	0.155108	0.170252	0.0534508								0.347556	0.166164	0.0246859	0.135658	0.00150619		0.415577				0.380795	0.506751	0.512507	0.224751	0.0868625	0.0301703	0.219341	0.146849		0.0320566		0.245793	0.184149	0.391625						0.328971	0.194486	0.233448	0.161579	0.194646
HLA-B											0.00659208			0.00161347		0.00977326	0.00325818						0.00597251						0.0179416	0.0125664
HLA-C											0.0252118		0.0193721				0.0103113												0.00914165	0.0132653											0.00882152			0.0142735
HLA-DOA													8.23474
HMGB2																		0.0732949
HMGCLL1																																0.412297
HMGCS2																																									0.163461
HMGN5																																							0.0169332
HMGXB4			0.0814158		0.162111								0.0387847	0.0321962			0.171483			0.233281									0.0997903	0.266055							0.0443181												0.0602448
HNF4A	11.0983		5.40362	4.74519	3.13007	3.40518	4.31504		3.33745		3.46661	3.63454				4.4242	2.75062	3.69692			5.52509	3.79351		3.04196	7.38932		3.56745		4.00172	6.17059	2.17731	4.92542		2.23783		1.81479	4.46831	8.44347	5.09776	5.34756	1.6079	1.34502	5.14175	2.22334	3.58699	2.78192	1.78402	2.4393	4.74974
HNRNPA2B1	0.0033814
HNRNPA3																			0.338141	0.140751																				0.0973556			0.16126		0.10386
HNRNPDL													0.00768562
HNRNPK	0.0863077																																																0.0193119
HNRNPU																																		0.0450295
HNRNPUL1					0.0818338																		0.168164						0.113031															0.0805678
HP	821.172	735.375	556.73	386.758	376.544	78.2427	116.768	261.694	355.221	219.215	70.7271	108.748	624.563	627.518	471.236	342.826	12.1469	312.251	532.8	393.992	384.679	212.617	433.947	304.385	674.966	837.273	452.474	146.961	515.768	469.956	346.276	398.154	284.536	155.406	285.23	254.847	616.779	535.939	295.4	579.48	201.614	213.048	506.586	2.70823	296.72	155.443	97.8766	229.418	596.832
HP;HPR	280.583	192.627	133.038	93.5899	131.987	29.1394	37.4264	98.1399	135.736	79.9193	66.9769	38.1509	109.767	159.775	121.82	122.039	9.00345	131.111	127.164	125.504	133.424	75.7495	139.282	164.86	233.33	248.103	114.837	46.1481	209.487	190.089	134.938	147.607	100.872	64.5086	118.838	108.625	183.561	171.637	90.8663	207.569	76.9362	81.3195	199.183	2.55754	104.616	61.3951	36.7093	80.6955	131.362
HPD																0.104536					0.984175															0.0324874			0.00691411							0.201706	0.0236885	0.0365527
HPR	4.11991	3.18221	7.25118	3.50962	1.62513	3.87537	2.14109	5.80014	2.8672	1.26646	8.95925	7.3619	3.10536	2.43548	6.79199	1.85427	6.00299	6.82697	2.55176	2.10958	2.7862	1.76341	8.93135	8.84825	3.29985	6.0821	2.89899	1.30422	5.50499	3.39339	3.76432	4.65095	5.93026	11.6441	8.19892	13.8035	4.46189	4.8776	1.6606	6.87606	4.87655	3.04346	4.96255	3.67209	10.2873	4.45965	5.77525	7.21729	2.08861
HPRT1
HPSE															0.0194513		0.0292604					0.0631055				0.0376186											0.0166394
HPX	131.381	128.292	146.267	65.4196	88.0312	41.1921	21.4862	71.7517	78.1978	74.3576	40.2292	31.818	116.844	110.021	159.246	55.3409	48.6261	77.7054	67.8557	60.0173	40.0358	27.6384	73.08	79.5862	110.841	133.801	118.569	91.2199	57.2353	90.3669	117.061	71.238	65.2105	70.1928	54.0323	63.5246	97.5799	63.5437	111.438	97.3075	82.3177	89.8035	74.1084	66.6427	75.6279	75.5896	66.1725	49.1867	76.9379
HR
HRG	12.2492	10.6726	13.284	12.1041	4.51999	7.83309	8.12236	16.6582	11.6612	14.2289	9.161	8.88108	15.8426	11.6825	12.3331	14.1519	8.21107	9.50975	7.54916	4.08227	2.72682	6.74935	7.3302	7.67061	5.41684	7.00791	10.9095	10.7321	12.6128	6.55993	9.44382	10.6411	13.3613	13.1644	17.4752	18.549	15.7383	7.60858	7.89655	11.3449	12.9006	15.3956	6.72284	16.925	14.5042	16.7027	19.4153	11.6519	14.8875
HRNR																							0.0376794
HS6ST2					0.04905									0.0673991			0.159711										1.16846
HSF1											0.727663
HSF4			0.00912391
HSP90AA1	0.0117951										0.0479402					0.0160802																					0.00676864												0.0170149
HSP90AA1;HSP90AB1											0.0270794																												0.255727
HSP90AB1
HSP90B1	0.0402052	0.0341981			0.0371427			0.104582	0.265353	0.103117	0.349969	0.254656	0.0324116			0.173271	0.0418371	0.0919076	0.219748	0.138297	0.1294	0.358272	0.22197	0.168494	0.0645972	0.038148	0.0556444	0.0446216	0.0436551	0.0994838		0.130073	0.113995		0.141384	0.0503548	0.0418892	0.0369512	0.019781	0.0829391	0.0576775				0.0727081			0.288935	0.0663739
HSPA1A																			0.15548								0.049107	0.0385212
HSPA4
HSPA5	0.0379939	0.0058952	0.0871706	0.0600227	0.0458606		0.276571	0.12209	0.20606	0.101854	0.221279	0.171647	0.0421896	0.0130922	0.0523333	0.104695	0.0160523		0.209985	0.224067	0.117754	0.120068	0.276248	0.190384	0.0684954	0.0205404	0.0917343	0.0283987	0.0428028	0.129257		0.123894	0.0449213		0.130285			0.0322714	0.0544954	0.0424098	0.0387348		0.043356			0.0950087		0.174953	0.0227288
HSPA5;HSPA8	0.0465855								0.300993		0.282202									0.143677	0.185121	0.342371	0.254022			0.0931427	0.0274189	0.0583239	0.03931	0.118256							0.00656186		0.0860178									0.117799
HSPA7					0.534674			1.24362		1.34753		0.720999									0.346637			1.80473																								1.86225
HSPA7;HSPA8										0.022872	0.368537		0.00827709							0.0414558		0.12338	0.074308					0.0298623	0.021384	0.0325287								0.0279664										0.0744467
HSPA8											0.0571424																										0.0116303
HSPA9									0.156388											0.0169707	0.0887149
HSPB6																				0.00821246
HSPD1	0.178483	0.0422445											0.0822326	0.0579371					0.026036						0.071387												0.0229103												0.023834
HSPG2	0.0183255	0.0127703		0.0711747	0.0388039	0.0470102	0.197642	0.157226	0.150574	0.0607723	0.0186344	0.0419157	0.00828466		0.0110009		0.0306189	0.0488133	0.106414	0.0388692	0.0763789	0.125535	0.088358	0.0948439	0.0207142	0.0120766	0.0327559	0.0143244	0.03328	0.0181196	0.05456		0.0558566				0.0152456		0.0219872		0.0203215							0.121658	0.0339681
HTRA1	0.00723476																																				0.00467975
HTRA4			3.71092						3.41834										14.5007							5.60629			1.47574
HUNK																																					0.00321991
HUWE1																															0.225635
HYAL1																													0.0111759
HYDIN		8.19465						4.14168	3.57363	7.97687	3.03139	4.49756					5.05602		2.03729		4.22695	2.22049	3.52546	2.4418					2.1218	5.57131	4.48231	4.63442	3.77446	5.42613	4.00417	4.03026	2.36502	0.685062			4.82232	3.25933	5.31084	3.91116	3.94687	2.04314	3.54078	2.14103
HYI	0.841488	0.674383						0.426747	0.639107		0.716041		2.40445	3.02273	0.0507217				1.86469			0.193785	0.134375	0.945354	0.254292							3.5874			0.107766		0.97681												0.878301
HYLS1						0.0441182	0.0815918		0.103604										0.142285		0.0585048	0.0802133		0.0248968																					0.0622541			0.0632211
HYOU1																				0.0504698		0.102573																			0.0726405	0.0157348
ICAM1	0.144575	0.373852	0.106426	0.0841409	0.117225	0.410502	0.35433	0.376847	0.737275	0.282298	0.397372	0.640257	0.195177	0.0292721		0.436233	0.0349392	0.227031		0.26004	0.179593	0.429043	0.333674	0.365583	0.131109	0.21416		0.043259	0.265045	0.601273		0.214786	0.572461	0.420945	0.850192	0.669842	0.0969182	0.108993		0.108621	0.0356182			0.132432	0.282162	0.506524	0.279481		0.136975
ICAM2										0.0489876	0.191102	0.153782		0.0228438	0.0244897			0.0447821	0.0983849	0.0237066	0.0752953			0.0595075		0.0739959	0.0207445	0.0160153	0.0479822			0.115705	0.0430507		0.102247			0.0537521	0.0695873	0.025548						0.158775	0.115299
ICOSLG									0.00865203	0.0280369		0.0586921	0.00872118	0.0146171			0.00481143						0.0174868					0.0167145	0.0167091		0.0293425			0.0461356							0.0349412	0.0291703				0.155971	0.103103		0.00783777
IDE	0.840212	0.655247	0.934746	0.569411	0.781838	0.900157	0.783538	1.47278	1.64386		1.73317		0.728981	0.499131	0.634328	0.994917	1.1105	0.979721	0.15457	0.684445	0.83866				0.350238	0.226734	0.251353	0.328404	0.675562	1.03919	1.3691	1.8988	1.84098	3.19527	4.1977	3.63458	0.800731	0.227135	0.522189	1.53218	1.12579	1.10061			2.7246	0.610362		1.92414	0.590434
IDH1																0.0248837																														0.0191838
IDI2-AS1
IFITM1;IFITM2;IFITM3																			0.0278902
IFT140
IFT172																																					0.00196611
IFT57																												0.0744321
IFT80												0.378341
IGDCC4																	0.0263258
IGF2BP3										0.183783																											0.0398006
IGF2R
IGFALS	3.23139	3.94843	6.37319	2.17795	0.311068	0.853166	1.18171	8.76161	5.40135	3.75906	0.876665	0.484366	6.20392	5.13523	5.83705	2.92379	1.98497	4.10898	3.96076	4.00691	2.67245	2.26998	3.66029	5.58818	2.07479	3.74946	5.56317	4.88622	3.16909	3.19715	6.00475	4.13726	5.10128	8.07732	5.2137	7.01147	2.48313	0.409615	0.857955	2.5653	4.49724	5.06132	3.60459	6.50851	3.08771	9.73063	10.2186	1.29448	1.78911
IGFBP2												0.0117107									0.0290817
IGFBP3	0.439317	0.373941	0.73248	0.281705		0.120948	0.179574	0.833066	0.573396	0.1311			0.669285	0.53639	0.618115	0.390302	0.188051	0.33015	0.253317	0.423783	0.209471	0.238181	0.428823	0.360029	0.252595	0.186075	0.229559	0.407163	0.444121	0.388624	0.523491	0.633792	0.646628		0.495091	0.48539		0.0731018	0.102004	0.264088	0.442315	0.424377	0.414322	0.589348	0.323638	1.77264	1.195		0.0465977
IGFBP4					0.0392061									0.0635508							0.0692009	0.164901
IGFBP5
IGFBP6			0.0096053	0.117542	0.0751407	0.119464	0.0843098					0.0317965				0.0338846	0.051018			0.0473054		0.263189				0.0200787			0.0145127	0.0207911			0.0098216	0.0238236		0.0439885			0.0235853	0.0488851	0.150402	0.0236255
IGFBP7				0.0117993																		0.0471377
IGHA1	98.0529	104.388	73.8169	97.9114	128.875	89.2393	85.6998	97.712	103.949	98.3665	148.793	124.067	65.5408	74.9773	87.1567	140.015	154.309	129.169	100.646	149.053	136.557	130.835	101.504	131.24	212.037	111.876	80.704	53.4429	168.047	190.949	88.1515	84.6177	90.7181	77.7892	62.3514	64.0873	126.965	181.557	143.023	88.8448	55.6717	33.0221	123.296	117.452	127.805	104.177	75.2496	79.7854	126.069
IGHA1;IGHA2	79.3543	111.617	72.2951	100.47	122.479	73.2606	113.224	68.2582	92.0274	79.9912	103.453	84.532	48.3053	56.2851	79.0347	129.323	150.792	115.843	111.835	166.303	145.879	144.737	92.5555	104.739	161.036	90.5066	70.1597	47.4575	184.094	185.951	76.7217	89.182	100.732	111.049	71.1005	63.4384	88.8689	156.529	128.356	69.506	46.9181	26.0614	97.8292	107.88	117.314	97.8075	71.2664	72.6844	118.095
IGHA2	0.841765	1.33545	0.972336	0.456089	8.87401	1.83965	4.02392	1.20567	1.47408	1.95641	9.36801	6.92118		0.230286		1.79864	22.718	1.76641	6.10068	7.98897	7.54128	7.68096	3.90641	5.21395	1.69602	0.0807918	0.314507	0.11555	3.841	4.81765	4.09347	2.25887	1.66986	3.6308	5.74484	6.73268	2.68779	4.21067	3.08764	2.906	2.46351	1.66605	9.16062	7.88302	5.14244	5.09023	5.02664	5.93251	2.11769
IGHD	0.276045	0.368979	0.216542	0.251222	0.0376773	0.257045	0.377304	2.77237	1.46455	1.90655	0.0859805	0.147431					0.404288	0.0293892	0.810443	0.500853	1.32247	1.08766				0.0962261	0.0488323	0.0952146	0.133494	0.116409					0.428197	0.17086	0.218853	0.0706151	0.0582502				0.382822	0.495896	0.472195	0.520152	0.221648	0.282811	0.0808476
IGHE																									0.0225409
IGHG1	246.139	317.482	283.1	311.527	324.35	402.103	252.693	247.671	246.874	275.371	264.747	251.357	394.221	439.493	579.625	551.018	325.118	617.452	170.599	228.632	300.18	308.102	114.782	182.956	399.045	436.419	314.196	192.643	241.785	337.376	261.54	238.247	277.273	202.256	191.882	145.724	322.632	353.6	486.987	349.969	246.908	155.094	246.652	198.102	247.597	199.03	110.18	196.965	436.284
IGHG1;IGHG2		0.141252	0.114426	0.128092	0.207571	0.331461	0.383167		0.229318	0.366029	0.626463	0.686834	0.0710511	0.109877	0.108131	0.0564362	0.571021	0.12722	0.315545	0.380385	0.702216	0.802312		0.730295	0.286619	0.0945924	0.0583001		0.172906	0.479017	0.218179	0.388301	0.189303	0.522526	0.373673	0.28315	0.0899141	0.162875	0.0888274	0.124696	0.0504465	0.0374933	0.33641	0.305196	0.350313	0.214882	0.436451		0.0613897
IGHG1;IGHG2;IGHG3	0.203313	1.66521		3.94426	4.13051	5.74426	8.41299	24.2692	12.0558	14.6154	36.2567	28.6409	0.371012	1.61536		2.1546	10.6052	4.58827	10.1656	15.1046	0.672554	4.73793	0.853814	8.392	3.83409	1.17118	0.251098	0.931068	3.0415	11.3967		3.72932	4.9597	1.49815	8.27228	6.48121		6.68884		1.64118	1.74548		4.4237	3.23851	7.31414			6.25602	0.568902
IGHG1;IGHG2;IGHG3;IGHG4	52.3268	78.5543	64.8272	86.5687	75.7935	126.873	74.2342	93.3613	68.1324	93.1065	28.7086	58.3382	80.3381	111.266	127.46	116.69	104.064	138.337	43.4179	108.263	81.2742	76.9968	48.4384	61.446	120.04	100.365	75.4227	44.9301	110.94	93.6161	73.6556	70.5942	74.2327	71.148	69.481	52.6111	92.9101	121.211	104.025	102.139	70.0765	45.7815	85.7763	68.0933	71.9163	71.7149	49.7974	46.8233	86.6224
IGHG1;IGHG3	55.8948	77.8077	79.074	98.0974	141.162	200.9	111.44	127.664	37.238	143.335	203.232	136.098	91.2664	104.076	131.325	150.276	76.2191	204.115	110.466	134.537	140.735	36.4105	81.79	122.23	125.38	124.193	91.4206	56.6619	119.384	147.459	110.175	114.7	135.499	136.64	67.0193	26.8959	94.5855	141.469	124.22	148.54	89.6774	76.3887	121.832	113.963	122.9	12.4722	84.3402	105.849	121.305
IGHG1;IGHG3;IGHG4	67.0252	71.7083	75.4018	20.2896	71.5783	154.495	15.7447	48.9726	81.4543	118.413	43.5709	88.1703	89.1159	18.2392	102.928	108.415	71.7013	162.013	42.297	109.499	102.212	129.732		87.6926	79.9019	88.5482	56.5676	27.1971	81.0967	120.118		70.0785	46.7962	115.759	62.9777	76.2244	122.256	58.0941	74.4373	106.226	83.3443	47.2505	62.3366	61.6725	67.5963	54.3352	38.8661	70.6208	99.5052
IGHG1;IGHG4	42.1371	63.6967	44.0157	61.3942	99.036	162.5	123.436	61.1621	70.0354	165.207	108.913	93.3768	79.3612	86.1117	110.097	94.9048	113.048	199.713	15.1234	187.595	118.403	139.086	8.03883	120.561	72.1195	55.823	50.7375	24.3496	113.923	166.875	133.451	142.325	158.542	126.927	108.174	132.67	56.9885	83.5908	96.5848	153.178	94.7221	63.9994	111.077	99.2203	158.114	68.2566	89.823	122.533	61.0577
IGHG2	30.6537	61.3541	46.2043	60.9125	30.5994	122.854	96.7669	45.8898	81.6914	77.6844	127.332	125.75	64.2847	89.5967	106.064	44.0183	103.852	79.3907	131.601	180.441	73.6116	68.8406	90.0475	117.875	69.4912	22.6018	16.9027	7.65212	113.72	143.397	99.8041	68.6342	115.422	134.81	81.2896	78.4518	72.1415	99.0006	58.9388	101.467	64.1362	45.7538	90.5778	78.8382	110.557	99.1168	94.549	63.2979	38.9923
IGHG2;IGHG3	3.92282	5.95165	4.18642	8.39434	11.5848	20.5088	43.9711	14.902	28.1907	45.5646	91.3059	71.0032	5.25086	5.99443	6.43085	6.34581	10.7332	9.28631	19.9772	46.6164	20.7211	19.7387	30.1477	32.7485	12.1581	6.2334	4.34595	3.13683	24.4331	28.0349	15.7565	18.6898	13.7876	43.8897	33.605	86.6651	3.91665	12.4807	6.87173	9.89203	8.44447	7.39799	6.79051	15.9281	39.0229	28.3065	36.7475	22.8049	5.89766
IGHG2;IGHG3;IGHG4	3.98921	6.03404	6.3634	8.20422	9.02599	14.7023	3.41407	15.7482	9.65017	19.6427	21.3376	18.6717	9.02322	17.5515	16.6509	11.2354	20.5367	8.96896	18.2656	24.9671	13.7606	9.72778	17.3683	13.146	20.8692	4.60533	4.91714	3.04041	22.6221	21.0038	13.5038	13.733	13.9945	10.804	12.7168	7.12141	14.2483	21.6874	16.7296	17.3689	8.9883	7.76977	17.0886	17.1686	24.2142	14.0068	13.1605	12.1119	13.3332
IGHG2;IGHG4	2.13861	3.16777	3.65125	5.87612	2.90063	10.3108	6.12467	5.56046	7.53404	8.64852	7.68775	4.46864	4.38861	9.85224	11.0333	4.91008	11.0473	6.00164	12.182	11.1064	7.58629	8.99139	9.95969	11.7026	13.7274	2.86092	3.1	2.02185	9.26669	11.0916	9.61029	6.70727	9.68704	10.7062	9.08062	7.89558	7.31835	11.1492	9.08269	10.6646	5.81152	5.0758	11.453	8.96526	17.2102	14.6553	1.09081	5.68051	4.64024
IGHG3	7.10439	8.98543	13.2771	11.6513	9.05281	23.2602	32.9247	39.3338	40.1588	33.6373	55.4562	33.2292	3.82846	4.34228	5.01003	38.7182	9.61155	17.8636	7.38959	31.0734	15.3592	13.4947	9.64657	19.6359	15.5905	9.13414	5.74298	3.8547	32.2783	27.2599	7.11667	22.4822	17.383	18.7804	17.5054	17.5169	16.2056	14.4959	12.6429	8.99234	9.21021	4.53001	9.28224	4.59756	17.9133	9.92108	4.7605	13.403	17.0086
IGHG4	3.79867	6.63056	8.43809	8.44415	4.51906	14.5241	23.5275	10.6648	12.7706	11.3892	16.7744	14.1296	10.8159	17.5439	19.8663	10.7648	23.4333	20.2742	22.4929	15.4262	21.6175	19.0596	22.7575	28.6031	10.1631	56.866	33.513	21.9362	29.0924	33.3684	16.0568	11.4411	15.7132	18.6408	35.2042	37.3515	23.6287	34.8735	22.5296	34.8152	25.7546	15.2896	24.0401	22.6733	41.8028	58.3643	37.3398	31.5111	23.6861
IGHM	37.2656	43.6121	46.4031	48.3105	38.3976	65.6865	50.8535	78.0108	60.1536	63.4822	65.9532	42.7808	36.8417	32.2734	30.6399	68.1012	55.878	47.3606	59.2537	66.4456	35.0521	27.887	26.9965	45.1935	82.6799	145.661	151.572	83.5402	38.6194	48.0349	67.9011	53.4221	54.5164	57.9382	53.5922	42.9964	105.955	148.952	85.6719	85.3396	74.775	53.2495	36.414	26.0816	61.4935	55.5287	46.1086	70.4402	139.056
IGHV1OR21-1											0.212416	17.4604								3.28871																			1.12448					0.489636
IGHV4OR15-8	0.143109	0.252314	0.17312	0.483435	0.183788	0.572669	0.234022	0.313055	0.654106	0.489644	2.72458		0.0194772		0.0449584	0.100957	0.289565	0.275264		0.0988364	0.520024	2.0998		0.134564	0.0408231	0.052403	0.0735837	0.0583661	1.45537	1.57613	0.625908	0.492241	1.05888	0.811474	0.751942	0.555445	0.19283	0.82148	0.738188	0.408258	0.519943	0.411747	0.53182	0.419763	1.49998	2.62033	0.412047	0.54003	0.234183
IGJ	9.04913	11.0851	6.45037	11.5683	16.8678	8.47728	13.6093	16.0765	13.0986	13.4811	23.523	15.3537	3.69807	4.83181	4.72635	9.18612	22.5543	9.46838	13.524	15.2677	12.1917	18.7788	18.9268	18.5827	16.5529	15.3598	16.7234	10.2985	20.8641	24.4898	7.52447	9.99268	8.63429	8.04062	10.4937	6.31444	13.0145	26.6235	17.8374	16.9873	9.3844	5.95716	9.71805	9.4847	16.4385	8.16564	7.22878	17.8164	24.0873
IGKC	260.384	488.252	486.624	592.89	863.998	979.696	785.182	518.321	551.941	734.791	727.989	625.419	457.173	653	743.036	688.108	1011.03	812.74	541.856	703.975	423.752	473.109	381.099	427.76	676.007	729.276	593.733	379.186	732.997	782.872	591.37	612.345	589.727	581.695	594.556	400.893	672.692	875.658	894.962	881.368	485.46	423.972	638.623	469.092	767.337	448.381	465.862	610.916	798.258
IGLC2																						0.148759
IGLC2;IGLC3	66.0316	107.497	82.1041	121.197	99.5369	105.103	25.1405	234.334	265.47	181.605	136.444		58.6003	75.7632	86.8793		136.318	142.596	139.036	182.425		435.355	30.3981	214.279	146.144	63.7237	67.8214	42.4056	153.526	124.603	111.446	146.515	135.536	137.953	79.7649	57.4692	85.3566		155.413	94.2915	79.9415	28.5037	78.7348	72.3306	87.8946	139.129		106.308	110.887
IGLC2;IGLC3;IGLC7	560.528	662.299	467.404	462.822	376.509	442.676	711.849	725.918	610.421	339.78	182.956	632.887	418.329	457.877	409.046	602.925	267.53	729.187	150.21	482.187	814.626	1292.96	510.606	359.12	1118.02	462.119	291.882	147.909	491.807	492.91	323.505	355.413	749.647	654.156	308.671	258.37	487.086	809.476	627.552	476.764	218.778	158.445	238.784	178.043	463.998	229.312	376.98	330.153	801.528
IGLC2;IGLC3;IGLC7;IGLL5	208.168	151.82	186.178	105.631	282.664	274.259	82.0573	2.41514	1.56243	210.574	13.7391	2.58519	178.842	172.39	140.85	140.263	281.361	347.338	116.06	234.408	21.6683	15.9701	78.9893	73.6523	318.092	160.415	130.215	74.0816	373.469	299.867	249.425	184.354	224.03	34.681	63.8699	8.74063	267.876	344.916	297.5	382.694	235.217	139.235	205.541	192.369	27.3459	155.507	67.6644	30.4558	388.37
IGLC2;IGLC3;IGLL5	42.1623	62.752	64.766	65.8425	103.062	102.916	83.5078	90.8606	90.8386	142.72	178.342	137.262	45.8198	55.9099	75.2205	77.8824	110.642	94.2728	93.9329	104.713	104.392	127.761	85.8845	81.2011	105.098	37.4891	48.7489	31.1687	105.427	110.727	88.1734	73.8629	87.238	93.6551	98.2956	81.2733	106.033	80.468	130.089	93.0112	57.0194	61.6741	101.43	80.0786	114.053	113.401	73.6515	89.0383	106.904
IGLC3	0.0274206		0.0143353
IGLC6																	0.184605																0.227681
IGLC7	0.317434	0.134891			0.157178	0.00946702	0.610178	0.475742		0.375445	0.3647		0.00981413	0.0708285	0.0411053		0.0769226	0.246413	0.878591	0.235989		0.111346				0.0332871			0.236813	0.107897	0.144465		0.165359	0.37629			0.0509179		0.200633	0.714164	0.431735	0.185723	0.0168185		0.447536			0.894344	0.36281
IGLC7;IGLL1					1.45443	1.14934	3.83186	1.16866	1.80359	2.60798	3.52868					1.1244	1.26184	1.05092	4.21444	2.05851		20.2551							1.69271	2.33793	1.02536	0.741218	0.64856	0.933567	1.49999	0.932364	1.87605		1.52918	13.7274	3.49862	1.8959	1.36245	1.21206	1.82201	2.40603		11.3304	2.95127
IGLL1	0.364696	0.602362		0.269855	0.261367			1.41094	0.569992			0.0290296	0.144772	0.212263	0.544055	0.391561		1.63266	2.37314	0.808573	0.638326		2.11376	2.23451	0.75566	0.583134	0.441164	0.290959	0.903146	0.529243	0.383323	1.98861			2.02879	2.49875		1.68781	0.52752	1.33592	0.701394	0.125993	0.555052	0.767064				0.61091	2.01564
IGLL5	11.0297	14.2382	10.2287	7.2263	16.3845	13.9151	8.71164	5.09835	7.13353	17.3164	47.8804	8.98573	6.09909	7.90703	9.86134	21.3869	16.662	24.9439	6.61779	15.9799	2.22496	9.68219	12.5807	18.0121	15.8762	7.32828	4.09899	2.77667	19.8232	24.343	9.33299	3.54119	11.8593	10.5551	9.75696	9.93854	19.4208	2.67405	3.26587	26.623	17.8977	2.44464	5.78455	9.45166	4.76518	0.51743	3.87988	18.8676	23.4656
IGSF21
IKBIP																		0.57759			1.35951			2.86038					1.2125			1.39433								0.423759	1.10844		0.834567			7.08743		3.14421
IL1R2
IL1RAP			0.0202947	0.023432													0.0104103										0.0151234	0.0078971			0.0189582										0.0585771				0.0373448		0.140558
IL1RAPL2
IL1RL1
IL33
IL6ST											2.07921
ILDR2																	0.288095
ILF3					1.84909																																			5.86476
IMMT
IMPG1
IMPG2
INCENP	8.80345	8.60155	7.44675	6.22572	3.78145	3.48581							0.85007	7.26525	5.24589		1.72394								5.72894	2.97646	5.68515	6.28358	4.07469	6.46114					1.59614		4.68215		6.09293	3.99817	4.41185	4.46553	4.52762	3.439	1.70869				5.76417
INHBC	0.0536236	0.0815962	0.073043										0.0578149				0.075176					0.12395				0.0652907	0.0559302										0.0503159			0.0937633					0.0733857				0.0532632
INMT
INPP4B
INPP5E																																													0.0272188
INPP5K																																			0.851448
INTS1									5.10899												0.226243		1.57645	0.449168						0.661096			3.72075		1.95172	0.886836				1.16472		3.64716		4.77537		5.36228		0.812937
INTS10										1.73416												0.186568
IPMK	3.32746		2.59164	3.70766		0.348708	0.795518	4.65174	2.56462	2.16683		1.81381	4.46605				1.48033		4.52109	1.33243	1.69798	0.583574	2.73437	2.94606	2.86674		1.46731		0.908268	1.7891	2.17328	2.10442	2.42235	3.49013	3.84302					0.936882					2.54805		1.96582	2.5319
IPO5				0.0234133	0.109599		0.0671475					0.200096		0.0354654			0.165131			0.120547				0.301133	0.0380194			0.0227237			0.104979				0.150014			0.0241694		0.11523				0.197733		0.138228		0.1762
IQCA1	0.181053												0.100629	0.0824926	0.224289	0.205413		0.158708				0.289488				0.0695015				0.0972081					0.266102	0.342406			0.0329098							0.254742	0.715845
IQGAP1																	0.0862567																							0.0501636
IQSEC2																																								0.0077086
IQSEC3
IRAK1BP1						0.0328171																							0.0758929									0.0572691				0.216244		0.0955259
IRGQ
ISCU																																															0.180514
ISLR
ITGA1
ITGA6	0.998238	0.713338	0.944911	1.74353	4.15752	3.79098	5.07338	4.45321	4.40026			5.54411	0.861277		1.15246		4.02704	3.4947	4.78242	2.89294	3.08523	2.9878	2.80155	2.38619		1.33557	1.30833	1.25215	1.53081	2.40925	5.49044		3.55233	5.56084	3.94768	3.44615	1.59308		1.27555	2.14224	1.68339		3.86952	4.66856	4.49114	3.24668	5.96263		1.66416
ITGA8
ITGAL																				0.167194																		0.0402502		0.132983
ITGAX																													0.0536468
ITGB2							0.0197549
ITGB3																															0.0471024		0.0228671	0.0648077		0.0517505	0.00124493								0.0956313
ITIH1	11.8094	10.4742	15.6741	9.34006	8.89407	8.55717	8.43579	12.5558	9.91209	11.0827	10.3113	8.20426	10.8468	10.8104	12.9829	9.5242	11.7948	13.07	8.73477	6.45604	7.1707	10.1419	9.7624	11.6681	8.12835	9.01608	11.2601	11.8586	8.30362	8.80673	14.6886	7.8926	12.3998	15.3585	7.17745	9.30287	9.13873	5.02947	8.15868	7.78583	12.7387	16.8976	10.6319	14.5361	10.6536	15.0945	15.9488	9.79565	10.4834
ITIH2	21.8704	20.6472	36.9079	18.6444	16.3199	13.5637	12.3537	32.5447	20.338	26.1544	15.2585	14.3737	28.0505	24.7477	28.7762	20.4681	23.7511	25.4982	13.8749	9.89268	9.61858	14.4075	18.0323	21.6936	18.1972	18.9567	35.0272	36.1188	14.2814	14.036	32.1958	13.5623	19.6605	25.2113	15.4283	15.8979	26.0874	8.27002	20.8221	10.9635	25.1406	34.2362	16.2146	32.8451	15.7441	41.4284	38.4255	17.8833	27.5174
ITIH3	10.5607	10.8493	6.58804	7.5693	7.76304	6.25892	11.9606	10.9292	17.9328	10.9488	10.7795	11.2746	7.58286	5.07886	3.18277	12.0014	11.0332	8.84166	18.849	9.90004	16.2723	17.0459	13.24	14.951	8.42441	11.1607	5.27343	6.3787	9.33995	9.56372	2.49401	10.6317	6.25639	5.48225	8.15347	8.06435	7.30543	6.48928	4.93125	9.64584	2.84583	2.50728	8.69004	4.19932	9.53441	4.33005	4.53863	17.2706	11.3115
ITIH4	59.6674	51.2074	40.5944	47.4834	51.7385	44.5082	62.8964	38.1376	50.7869	35.2034	56.5812	63.3642	43.2855	36.2769	34.1197	39.0594	40.0977	32.5434	54.9783	58.379	71.5822	58.173	57.4919	43.2615	40.1884	48.8934	33.3476	37.872	42.871	52.5243	24.7918	44.5583	31.0189	29.5845	42.6269	35.0549	37.4843	61.8853	36.0046	50.8988	35.1246	39.0812	43.0234	29.8527	39.7285	28.5969	28.2976	48.4955	37.7318
ITIH5	4.30213												3.9992									3.30638							1.60795		3.29449						2.89516		3.04355						2.19341
ITM2A																								2.94241																						3.66222
ITM2B	0.0167845																																				0.0152564
ITPR1
ITPR2	4.24851		1.12046							0.0369683				0.948868										4.94494					3.18446				11.3067	4.46788					1.64338							4.805
ITPR3																											0.0118441													0.00303101
IZUMO2
JAK1												2.58571
JMJD1C
JMY					4.96883
JSRP1																		0.0375333
JUP																		0.0378116
KALRN
KANSL1
KAT2A																																				0.0453414
KAT6A	0.0241376																					0.154981
KBTBD11					0.242468											0.267453		0.157529
KCNB1																									0.00424479
KCND1;KCND2;KCND3
KCNH6
KCNMA1
KCNN2																											0.0439708	0.045495											0.0424044
KCTD1
KCTD14
KCTD8																														0.03477
KDM5B											0.0858749
KDM5B;KDM5D						1.37415											2.39914				0.573118			1.55894	1.39606			2.47871		0.956739				3.04652
KDM5D																						0.0239297
KDM6A;UTY																								0.381967
KIAA0100
KIAA0391																																																	0.248418
KIAA0586																						0.217634					0.0309574									0.0497841	0.0270745
KIAA0907		0.496549	0.356068																											0.484518							0.698094				0.743468
KIAA0922
KIAA0947					0.200984																				0.0772547
KIAA1024	0.114087	0.338081			0.299548																																			0.189535
KIAA1143																0.0671604																			0.069235											0.0803078			0.0238323
KIAA1210																											0.405448		0.156522														0.0166016
KIAA1429					0.601655		6.12208														1.0656						0.322317		0.493607									0.183636
KIAA1522						0.732793																		0.307697																					0.520734
KIAA1598
KIAA1614					8.25405
KIAA1731
KIAA1755											2.12037																					1.4064										0.414356
KIAA1875		55.1818					14.9089				2.57878							103.168					2.93586						72.385		19.926	4.59176			2.66209					149.097	3.15465						2.4292		67.476
KIAA1958																				0.0984579
KIDINS220																								0.016693
KIF13B				0.00746827	0.0199535	0.0150916																																			0.0324999
KIF15	2.05969			2.06458												2.797	3.01327												1.94301	2.46354									1.35616		3.68825
KIF18A
KIF1B																	0.00876229
KIF1C					0.398451													0.141365														0.712766	0.613139	0.830979									0.777696	0.340899				1.13142
KIF21A																																													0.00525554
KIF21A;KIF7
KIF3B;KIF3C
KIF5A			0.300707																	0.310515																							0.0826283		0.150945
KIF5C					0.15995
KIF7			0.00774636										0.00861623																								0.011028												0.0101803
KIR2DL4						0.109003													2.45326				1.27243
KITLG																																	0.493956
KLB																						0.0248457
KLHDC8A							0.0139299
KLHDC9
KLHL10																															0.130987
KLHL14														0.0273873
KLHL18
KLHL29															0.575839
KLK10				0.469638
KLK11																																										0.156935
KLKB1	0.768614	0.905079	1.61526	1.38798	0.863312	1.05228	0.500544	1.64401	0.589838	0.738018	0.784574	0.961133	0.976005	1.02009	1.33438	0.573276	0.834149	0.837879	0.554435	0.951286	0.575201	0.834707	0.938247	1.45684	0.779215	0.973861	1.66518	0.957725	0.6761	0.494266	1.17306	0.817149	1.45252	1.67655	1.6176	1.93762	1.19845	0.874325	1.06461	0.783845	1.10026	1.04138	0.7492	1.24422	1.14641	2.60878	1.39548	0.400967	0.787841
KMT2C
KMT2D				0.202799											0.171404	0.151137													0.0807866													0.114816
KMT2E							0.216042															0.302142
KNG1	19.975	21.0619	24.2768	26.0256	17.2719	25.9509	16.3937	21.9388	19.4651	17.1525	21.0103	16.1807	34.0303	29.5606	26.544	32.1104	19.2791	20.4094	19.0964	14.8653	14.2206	16.1435	23.4394	19.4857	20.4182	21.9317	27.2545	20.7663	24.6847	17.3612	19.2933	24.2299	21.034	19.21	27.8546	24.4647	22.6823	22.493	19.0939	20.6473	20.3187	22.7029	17.5791	19.252	20.1877	25.6547	18.4228	16.9103	21.2827
KNTC1																																							0.0160293
KPNB1													0.0078986																								0.0271582												0.0238359
KREMEN2																																													0.491862
KRIT1		0.104433		0.0536699		0.0934082																				0.0277708														0.0740229								0.356631
KRT1												0.862781	0.0212491	0.0764198	0.629746	0.133245		2.74634	3.56943		0.769508		2.37456		0.307343	0.0346154			0.00738721	0.0767579		0.482134	0.0681829		1.67902		0.123292	0.480707		0.129472					0.0938724	0.24207		0.497725
KRT1;KRT2												0.817012	0.0242326		0.209522	0.0550587		1.39858	1.39771		0.149049		1.6759		0.185891	0.0315151			0.0178136	0.0775261		0.255502			1.1411		0.0480827	0.206376		0.0492171					0.0818266	0.14571		0.280666
KRT1;KRT2;KRT5;KRT6B															0.0409751			0.202399					0.092893		0.0427631										0.0243899
KRT1;KRT5;KRT6B																		0.0718056
KRT1;KRT6B												0.262521			0.121592			2.07948	2.16314		0.397774		1.7994		0.153082							0.110295			0.562179			0.142035		0.0513197								0.0868281
KRT10					0.0527567							1.16164			0.0998046	0.00850427		2.12258	0.383648		0.225748		0.918651		0.0635353	0.0220135									0.998242			0.0867545								0.17611
KRT10;KRT14;KRT16												0.130086			0.0223326			0.938684	0.299477						0.0234139	0.00811809									0.217443		0.0140104	0.0160779
KRT10;KRT14;KRT16;KRT17															0.0392863			1.27741							0.0831896
KRT10;KRT14;KRT16;KRT17;KRT9												0.0872083						0.556369	0.425823				0.266382												0.150674
KRT13;KRT15		0.341522	0.42717											0.441649														0.3449										0.220038
KRT14																		0.0951966
KRT14;KRT16																		0.455642
KRT14;KRT16;KRT17																		0.026522
KRT14;KRT17																		0.877268
KRT16																		0.503556														0.0473645
KRT17																		0.624512
KRT2												0.289588			0.00839711				0.145226		0.0766827		0.17544		0.0283902	0.0150955									0.178382		0.0179689	0.0306971		0.0234356					0.0214703	0.101282
KRT2;KRT5;KRT6B												0.216699			0.0346262			3.30002	0.350719				0.370941		0.0666064	0.0358817						0.0214115			0.126063			0.0407647		0.0197924					0.0141405
KRT20																	0.0116709
KRT35																										0.122681	0.0737958				0.299714
KRT5																		0.48217	0.102045				0.103229															0.0143022
KRT5;KRT6B																		0.702192
KRT6A																		1.25211																			0.233823
KRT6B																		3.75581
KRT77																							1.73595
KRT79
KRT81;KRT83;KRT85;KRT86	0.0509675			0.058969	0.439192		4.60271		0.691087	0.387136						0.0383823	0.343295	0.236017	1.82727		0.508498	0.571227	0.593263					0.114376	0.123844		0.48393			0.956536		0.313271			0.0693083	0.380131	0.408227	0.385385		0.771358		1.63636	1.36062	0.735036
KRT9												0.410607		0.0304802	0.282318	0.060967		0.0791831	2.55141		0.328847		1.46947		0.118904				0.0203241	0.0997131		0.28504	0.0326879		0.221605		0.054694	0.162066		0.0877358					0.0324342	0.0847292		0.285424
KRTDAP					0.0104402	0.00677979																																	0.00348533		0.00439114	0.0129844
KSR2				0.209136																					0.191406
L1CAM
L1TD1					486.403	326.582			691.913		370.363						390.997	421.69		361.786	235.421								245.351	269.462		333.027		303.551						527.885		518.466	434.965	578.784		797.094		504.727
L3MBTL3																																																	0.0218306
LACE1																																						0.0064514
LAMA2											0.021489									0.014724		0.0112835																											0.0052587
LAMB2																																		0.0801415
LAMB3																													0.0179008
LAMP2	0.0480456	0.0353927	0.0516904	0.0160858	0.0501801	0.0322026	0.0600309	0.0421237	0.114962	0.0855157	0.0322336	0.0639895	0.0267743	0.0448054	0.0292687	0.0509851	0.0580704		0.0475924		0.00382284	0.0282001			0.0184719	0.0718764	0.0902925	0.0737276	0.038459	0.0361701	0.011377	0.050203	0.06937	0.0429553	0.0295337	0.131916	0.0508115		0.0358867	0.0792381	0.0863744	0.0979329	0.0230603	0.045761	0.0552746	0.114194	0.0431326	0.0679209	0.0422539
LAMP3																			0.150943					0.0901213
LARP6																																								0.00290127
LARS				0.0948472																	0.141192								0.206824															0.356619
LBP	12.3136	15.2962	2.515	6.76456	1.73797	4.79883	4.2392	4.15699	11.7274	2.9282	6.89656	5.45952	7.42415	5.22343	1.71511	6.34878	1.85996	2.65845	18.0894	4.49882	9.51049	6.32231	5.58036	5.11363	3.03551	8.02578	1.78351	3.70635	7.68936	8.81635	1.364	4.71631	1.95499	0.557926	4.63794	3.20128	5.32885	14.3169	3.80237	9.5467	0.995997	1.2961	8.21181	1.176	3.78391	1.30692	0.971243	5.17799	7.45396
LCAT	1.12495	1.23755	1.68565	1.27383	0.738812	0.644913	0.126603	1.39678	1.32012	1.52468	0.384804	0.615427	0.88453	1.35302	1.30019	0.777805	1.06597	0.971426	1.30943	0.975204	0.361166	0.739436	1.0774	1.2543	0.611642	0.87189	1.06877	0.901967	1.01029	0.794019	1.02156	1.17515	1.53788	1.78394	0.910981	1.24411	1.12288	0.669968	0.933508	0.931583	1.24035	1.52617	0.754006	1.38693	0.705255	1.79811	1.62551	1.44365	0.915464
LCMT2
LCN2	0.151931	0.254284	0.0100159	0.271957	0.156242	0.25627	0.488692	0.201688	0.403118	0.12266	0.376383	0.0955259	0.114131	0.119305	0.0523572	0.0892448	0.0364083	0.0305717	0.235559	0.718049	0.223133	0.306913	0.227992	0.675712	0.0685146	0.125045	0.228738	0.486587	0.146899	0.328541	0.00734551	0.290275	0.192029	0.156075	0.121181	0.223781	0.0993301	0.235252	0.1473	0.051612	0.125939	0.0235991		0.112756	0.11464		0.328794	0.0503433	0.0879801
LCP1	0.37534	0.237021	0.21908	0.280064	0.4637	0.156566	0.376787	0.621584	1.0233	0.423189	0.908115	0.293899	0.264132	0.222445	0.248744	0.517807	0.372246	0.207337	1.08592	0.963799	0.39984	0.658164	0.886131	1.3513	0.395481	0.194758	0.271559	0.889508	0.351939	0.773133		0.210228	0.269506		0.371553	0.311293	0.165605	0.39638	0.415801	0.575333	0.145904	0.156763	0.78275	0.395612	1.28036	0.766697	0.62566	1.50424	0.138902
LDHA											0.0570104	0.0884179				0.125535	0.0288363		0.0835733	0.0583191		0.066322				0.0541716	0.0464328	0.101355									0.00857214		0.0271194				0.051552	0.0627291		0.110321	0.106371	0.12259
LDHA;LDHB			0.0694401	0.0486603	0.121711	0.120816							0.02907	0.0453649	0.0699893	0.110019	0.130706			0.280082	0.14564	0.427023			0.101204	0.0503536	0.11848	0.261913	0.0698646	0.197791	0.0850997						0.0560037	0.0790793	0.145821	0.0993656	0.0718487	0.130695	0.508309	0.222508	0.04857				0.0538512
LDHAL6A		0.0165432
LDHAL6B		0.0303454														0.0223947									0.032169	0.0214582	0.0134825
LDHB	0.0562242	0.0853813	0.127173	0.0771394	0.216398	0.145642	0.152243	0.297343	0.305347	0.364943	0.452101	0.446192	0.0384115	0.0777999	0.0533686	0.0865297	0.228966	0.134404	0.703595	0.535805	0.218107	0.26505	0.669283	0.695294	0.139007	0.116633	0.140799	0.274496	0.0657953	0.144789	0.177138	0.177458	0.166653		0.244869	0.167868	0.06067	0.146386	0.190136	0.238218	0.101037	0.116649	0.471337	0.410427	0.412227	0.49243	0.451962	0.63781	0.0769886
LDLR
LEFTY2		2.99091		2.37526	3.17384	2.71479								7.1008		12.0959					1.18992							2.12203	1.62806	1.5724						8.3051			12.4315	2.18485		1.79655	1.18614	2.23981	1.91545		1.46173		10.3957
LEKR1													0.140789							0.296078							0.153833	0.0976935		0.50634								0.177422
LEP					0.081413	0.0227541														0.0739341																			0.0157414		0.0511066
LEPR							0.319926
LGALS3BP	0.464611	0.462779	0.340938	1.08558	1.88024	1.49334	0.988688	1.14429	1.81236	0.945943	3.58666	2.74476	0.620623	0.491129	0.438252	0.19977	2.08912	0.290332	3.56509	1.18123	2.37292	1.57221	2.23959	1.59391	0.819843	0.632645	0.726748	0.735196	1.2321	1.37608	0.780647	1.53391	0.753265	0.686626	1.81149	1.18164	1.27588	1.15577	0.76301	1.81624	1.45371	1.00093	1.70564	1.38272	1.45422	1.74227	1.37312	4.25208	1.91091
LGALSL															0.00354821
LGI1
LGMN	1.57039	1.69765	2.091	3.62331	3.31201	2.42776	3.4825			0.780874	3.24903		1.39434	1.6693	2.02318	1.90068	3.10438	1.93017		1.37188	1.73009				1.15786	2.21719	3.50877	3.40462	1.09397	1.2818	3.20177	1.44883					1.63893	2.52705	2.82256	1.23468	1.02326		0.971697					0.518884	2.34676
LILRA3	0.0376409	0.0540171											0.0336175	0.013371			0.0253306			0.0484344					0.0432336	0.119713	0.0476781		0.0471896	0.0736372										0.0234968	0.0258961				0.0447395
LIMA1			0.0559421	0.0190566													0.0926374	0.0522626			0.148802								0.002585											0.0705557		0.170501		0.0911491
LIN7C																																								0.426298
LINC00083																										0.382056
LINC00479		0.378157																												0.225305																			0.0880975
LINC00846
LINGO3																																0.150924		0.0996044
LMAN2			0.0547034	0.0495453	0.0925278	0.180566	0.61139	0.435903			0.344878	0.352839	0.0425495	0.0268459	0.0534276		0.11222	0.0242602	0.327981	0.11059	0.14361	0.491086	0.142043	0.0217879	0.0784747		0.0369708	0.0530408	0.0979014	0.0189678		0.0405641			0.059366	0.158433		0.0665975	0.154858	0.0535149	0.129606	0.174335	0.124335	0.153591		0.459884	0.266876		0.0713658
LMTK2	0.0133692		0.0345654	0.0150662	0.0796689	0.0288779	0.0812186			0.117159				0.0133063	0.046812	0.0464733	0.0345994	0.067974				0.0721304					0.0285601		0.0398525		0.0867701	0.081377	0.16407	0.241974		0.319851	0.0330455		0.0339291	0.109004	0.0992914	0.0708201		0.103905	0.123581		0.183012		0.0149932
LNP1																							0.966564	0.823283
LONP1																								0.936151
LOXL1
LOXL2													0.0269548	0.303204	0.0318172
LOXL3													0.0120435
LPA	1.01739	0.879028	2.02328	1.81552	0.948663	0.583887		1.94157	1.83862	0.811641			1.38184	2.40607	2.17301	0.0445645	0.443245	0.0635368	0.62942	0.625038	4.68221	4.24413	0.3229	0.637099	0.0471962	0.232935	0.566975	0.488072	0.144775	0.34299		0.200442	0.478921	0.391555	0.527488	1.63506	1.03573	1.02786	1.66405	0.0998141	0.216454	0.271989	0.264024	0.397955		0.236996		0.304097	0.870666
LPHN2
LPHN3
LPIN2																												0.0156464
LRBA													0.120047
LRG1	60.5132	57.4885	20.5234	32.7611	11.0183	23.3926	15.0612	14.4417	36.047	16.3313	25.9104	18.884	40.6048	27.2307	19.0859	34.5293	12.8591	27.5959	48.6773	27.8771	39.9902	28.9281	45.9545	35.6548	33.3848	39.3716	15.0552	17.5967	33.6487	57.7432	10.703	33.5288	24.9405	12.6714	24.6204	24.666	22.5282	39.8726	12.1108	32.2132	5.40935	5.52982	38.1941	9.53131	37.2903	8.46678	9.43652	19.4587	19.6975
LRIG1
LRIG3
LRP1		0.0113722		0.0161266	0.0393001	0.0175931			0.0729121				0.00997279				0.0240409			0.00996759	0.0230018	0.0544073	0.0271535	0.00839683	0.0207018				0.0170336	0.00440305			0.0171805				0.0190649		0.0159546		0.0188498	0.00435368			0.0204398	0.0274911		0.0314089	0.00859611
LRP4
LRRC14B																											1.72061										2.42953
LRRC3																	0.0455155																													0.0663929
LRRC4																																																	0.420704
LRRC45												0.24269
LRRC47	0.0137801																																																0.00527545
LRRC59												1.60104
LRRC70			0.0545441																												0.267493	1.0485
LRRFIP1									0.946429						0.069711					0.291695	0.16259	0.486995	0.292321
LRRK2																						0.0334466
LRRTM4																					0.0519761
LRTOMT																																																0.0517052
LSM10																														0.355441
LTA4H												0.0147472		0.00871776		0.0924343											0.0202474	0.0637933										0.0106773	0.00475805							0.0438058	0.0023717
LTB4R																				0.0953593				0.0896153											0.373099
LTBP1	0.0332386	0.0341871	0.0865656	0.0223001			0.0138077						0.0639461	0.0705879	0.0974893	0.0628853			0.0262982				0.138626	0.0964144	0.0218087	0.0736538	0.0332322		0.0277738		0.0361912				0.0523888			0.0363922	0.03961			0.00863209	0.0247893	0.0204875		0.0779055	0.0335532		0.0214486
LTF	0.166186	0.299475		0.055011	0.111973							0.0980628		0.181756	0.182993					0.460205	0.0522507			0.201896	0.0732499	0.0280653	0.0562002	0.261755	0.147737	0.32228			0.172791	0.0968019		0.526427	0.0500306	0.105893		0.0146074									0.0206929
LTN1	0.0357752					0.152652	0.758242																						0.106413		0.09935			0.679781			0.0439024			0.0700908	0.154315
LUM	2.56878	2.63324	3.83003	4.00301	1.93719	2.66085	4.64837	5.45758	4.81503	6.35594	4.89315	3.47575	2.00807	2.53708	2.81341	3.32829	1.90553	5.56764	2.6184	3.20113	4.20135	5.21707	3.7933	6.08367	4.35716	1.60401	2.4434	2.37727	2.99204	4.25015	3.28773	3.27925	3.48315	4.08227	2.5818	2.88285	2.80357	2.56785	5.35967	2.26204	0.986231	1.03685	1.89954	2.74071	3.32453	3.75774	5.62299	3.55572	2.93093
LYVE1	0.0886194	0.104495	0.066945	0.344726	0.214483	0.522516	1.11918	0.344468	0.525555	0.329102	0.757364	0.872649	0.186427	0.131666	0.164274	0.238814	0.0436502	0.175089	0.283752	0.66705	0.374839	0.859116	0.188715	0.326045	0.19924	0.0916647	0.120713	0.163284	0.167118	0.315367	0.208139	0.236479	0.316161	0.328556	0.30666	0.31077	0.13616	0.240342	0.233261	0.135915	0.140422	0.254971	0.0922104	0.15778	0.298995	0.417382	0.309579	0.0929342	0.129489
LYZ	0.580827	0.570378	0.0755961	2.78019	2.24226	2.21113	8.58625	1.0703	0.294069	0.724547	2.77363	2.93297	1.3857	1.32458	1.29393	0.796129	0.616997	0.612174	2.44507	2.06677	2.68454	2.11574	0.655729	0.462908	0.467401	0.181152	0.46556	0.488602	1.67447	1.83078		1.0753	0.569531	0.253274	1.64711	0.757551	0.269	1.5936	0.85382	0.914952	1.64412	1.28615	0.701414	0.801509	0.466126	0.920676	0.560825	0.249801	0.495749
LZTFL1								1.50402																					1.90612
MACF1																																	0.0142655
MAGEB16;MAGEB17;MAGEB18			0.0266985
MAGEB3											0.0587803
MAGI2					0.00448779
MAML1																																								0.0306573
MAN1A1	0.177268	0.118684	0.0452125	0.130757	0.03462	0.0875689				0.0281879	0.0680696	0.00684657	0.100299	0.0546495	0.0801147	0.062233	0.0342279		0.143393	0.079012	0.10655	0.0755063	0.238643	0.0247243	0.0626546	0.0979072	0.057779	0.137845	0.0829653	0.111231	0.0522645	0.137302	0.0122298		0.20849	0.0438472	0.112658	0.106788	0.0610104	0.1025	0.0226684	0.0378704	0.0789027	0.0371768	0.0894469		0.0079462	0.0801577	0.108094
MAN1B1
MAN1C1			0.300784									0.75025																	0.653655				1.65752									0.955451					1.10483		0.198031
MAN2A1	0.00490189		0.00480393	0.0236934													0.0223811	0.0150925	0.113501						0.00246483	0.0100462	0.00984078	0.00701388	0.00434315				0.0223528				0.0066762		0.0098938	0.00901917									0.0124858
MAN2A2																	1.82811
MAP1B																					0.219677
MAP1S								1.85283									0.651213	0.406022						1.15416				0.425158											0.404801
MAP2	0.135175							0.319096		0.123551	0.760159									0.265156	0.0826445									0.12804					1.0058		0.0127494		0.0136489	0.128564	0.525526						1.91764
MAP2K3						0.83586												0.604929				0.569925														0.742567												0.656414
MAP2K7	1.17712	1.18467	1.25279	2.35468	2.643	2.32482					1.9133		1.03727	1.24302	1.65965	1.46601	1.69946	1.8115		1.27739		0.883445			0.584325	1.96118	2.4057	2.81958	1.17967	1.32128	2.72725	1.04491	1.59402				1.49614		2.25205	1.22331	0.651866	1.22558	1.35165	1.04103	0.719938	2.5364		1.60599	2.23086
MAP3K11	0.321853	0.316574	0.222306											0.151998											0.117888
MAP3K14
MAP3K4									2.45564														1.96395						0.859323
MAP3K9
MAP9												0.794288									0.360136								0.282754											0.23118
MAPK13
MAPK7
MAPKBP1					0.030723
MAPRE1													0.00170926
MAPRE2		0.000377971							0.0157285																										0.0229583
MARCKS				0.0176381	0.0162817	0.0276063	0.0753007		0.0459617		0.0623743						0.0284133			0.0608217		0.164821	0.0185142	0.0507803		0.00286397		0.00999825		0.0418856									0.0118469	0.0334274	0.0140268			0.0131215				0.037788	0.0107075
MARCO																																									0.0920468
MARK4																																												0.0745912
MASP1	0.232342	0.195704	0.193905	0.0678661	0.44808	0.545136			1.92337	0.421175	0.159725	0.429343	0.322515	0.243233	0.158219	0.305248	0.478061	0.0910855	0.869853	0.603054	0.191488	0.81391	0.448592	0.664014	0.209693	0.526475	0.349169	0.724551	0.576801	0.746021	0.810227	0.483417	1.17324	0.431986	0.653169		0.456069	0.129916	0.167083	0.579107	0.264961	0.684339	0.568049	0.398501	0.542672	0.690774	0.468416	1.21977	0.24648
MASP2	0.459383	0.488389	0.340263	0.339243	0.391533	0.365155	2.03181	0.442961	0.753305	0.490769	0.532679	1.18669	0.294594	0.32857	0.278572	0.561252	0.449743	0.425152	1.025	0.877685	2.04648	2.15411	0.595122	0.982238	0.508118	0.464229	0.325589	0.23528	0.864647	0.811614	0.46877	1.45943	0.401497	0.706444	0.754704	0.353156	0.250255	0.477892	0.315124	0.188629			0.701249	0.204432	0.294116	0.595466	0.085603	1.14986	0.318693
MAST4																		0.234696											1.32301	0.594778
MATK																																																2.21631
MATN2																																										0.00309732
MATR3	0.0936283												0.0640047												0.0575009												0.036196												0.0381947
MB						0.102154	0.448792													0.284515		0.190886																	0.0665058
MBL2	0.170075	0.255953	0.137345	0.225737	0.291346	0.270655	1.71038	0.653157	0.7823	0.747908	0.57316	0.917055	3.05363	2.67917	2.30969	1.41709	0.586225	1.21766		0.167543	1.25865	1.92521	1.72349	2.27217	1.97844	3.13324	3.55353	3.75265	0.435619	0.373897	0.850327	1.25977	1.44939	0.784586	1.21136	0.532855	0.629266	0.072934	0.123583	0.203383	0.122778	0.123477	1.43307	2.27804	0.810328	0.171606	1.04606	0.49598	0.625282
MC2R
MCAM																																															0.143549
MCC																													0.0576027
MCF2																										0.411763														0.572365
MCF2L2		0.047548											0.0142023
MCL1		0.323171	0.500199				5.42663								0.347461																			0.898707						0.232129
MCM10																					0.0159955
MCM2				0.708842
MCM3AP																0.184926
MCRS1																										0.0398182																	0.0768115
MDFIC						2.84212											2.52097							3.76917			7.28989					2.09865
MDH1											0.194904
MDM1						0.0115815
MDN1
MECOM;PRDM16																0.613295						0.67342																		0.473937
MED12;MED12L														0.012555																	0.0376651											0.0429537
MED23				1.72914																							1.43944		2.80408		2.09182								1.35326						4.0768			2.40375
MEGF8																										0.00409931											0.0061986												0.00971602
MEI1				0.0834133
MELK
MENT																																								0.0167728							0.0254748		0.0113337
MEPCE																					0.0347031								0.436626	0.149327
MEPE					0.605427										0.618663							1.11439				0.364458		0.345353	0.573358	0.817497										0.992513	1.12036				0.681353
MERTK
MET																0.00272543
METTL20						0.81471					44.2564																								2.41215										3.12445		1.71472
METTL2A;METTL2B																																													0.979668
MFAP4	0.00222856	0.00543863							0.23411																	0.00196334						0.0039042					0.00177252			0.00335319									0.00364152
MFI2																			0.107722
MFN2
MFSD10		0.455773		0.227174	0.323377		0.0920182										0.151073							0.335346	0.285316	0.335713			0.552085		0.175306	0.599484						0.2819		0.637812	0.125136	0.249177		0.29036	0.524827
MFSD6L							0.258008
MGAT1				0.00950818
MGP				0.0352498	0.109623														0.207113		0.0975791																		0.0246473
MGRN1
MIA3																							0.0582137					0.0100174												0.00233089
MICAL3																																														0.913961
MICALL2																	0.0138534
MICU1
MICU2					25.1888	3.54725	8.38643												31.744										29.8622				18.5446									12.6562
MICU3										0.0588009																						0.0501483
MINPP1						0.0082854																																											0.0063287
MIPOL1																													0.326864
MITF;TFE3;TFEC						0.198476						0.395949																	0.295291
MKX																																									0.299161
MLLT1
MLLT4																																													0.101003
MLLT6
MLX																					0.633621					0.156352														0.170197
MLXIP																							0.169163																										0.0248247
MMEL1																			0.500743
MMP10;MMP3		0.245719			0.188282		1.22695			0.397116	0.717271								0.47361	0.615903	0.918988								0.686016	1.25116		0.876924						0.213862							0.520379		0.0513768
MMP11																											0.00675624
MMP14																								0.23254
MMP16					1.04315												1.48686							0.0600447										0.309168			0.0523737										0.184124	0.175416
MMP2				0.154055		0.0636932		0.274034									0.0510416				0.0456779	0.22307			0.0371395			0.0577445	0.0428201				0.100232	0.0295586	0.123064									0.070925		0.179953	0.117772	0.138984
MMP24
MMP8									0.209171		0.0265826								0.0386559	0.098329	0.104689		0.0344809	0.182633	0.00142999	0.00450653	0.0378222	0.0599392	0.0283449	0.093138						0.0742207	0.0149043	0.0550798											0.0116447
MMP9	0.168949	0.357344	0.0689677	0.120247	0.163152	0.0554912	0.155521	0.141074	0.0927839	0.290515	0.206404	0.457277	0.10291	0.0938337	0.0739994	0.0551985		0.073143	0.170056	0.612205	0.259849	0.17804	0.343645	0.864346	0.096301	0.265562	0.340068	0.617329	0.169036	0.366742		0.215357	0.124002		0.133889	0.510155	0.0453451	0.201617	0.098111	0.06999	0.0469213			0.0943711	0.249785	0.0399642	0.136961	0.206554	0.027973
MMRN1	0.0258032	0.0294444	0.120128	0.0843473		0.181179	0.54641	0.0687487	0.38669	0.0889161	0.155082	0.718676	0.104186	0.0694324	0.0962685	0.124225	0.0521756	0.071026	0.405022	0.236746	0.18194	0.4379	0.29281	0.265245	0.0264196	0.216589	0.145571	0.0604469	0.0762754	0.125634		0.272089	0.123429		0.245652	0.130607	0.0459842	0.0350152	0.20048	0.0262659	0.0101534		0.0441027	0.0429116	0.220749	0.302219	0.0548462	0.340471	0.0683711
MMRN2	0.0651698	0.0435608	0.0777939	0.0714503	0.0736123	0.0931326			0.202469	0.192263	0.0905608		0.047159	0.0469659	0.0265286	0.0120839				0.0726266			0.0693822	0.0751068	0.0418671		0.0469542	0.108375	0.0920698	0.0881916	0.0588392	0.075544	0.0890115			0.0765499		0.0810542	0.082013	0.0834731	0.0392366	0.0751471			0.0752812	0.216915	0.276303
MNDA		0.0222176																					0.106041			0.0467762	0.0708647	0.0462128
MNT																					0.717752
MOCOS				0.0244135	0.0484873	0.0446537										0.0374291	0.0895116	0.0686943			0.18124	0.422045		0.109226		0.00699551			0.058224			0.142581	0.332213	0.378228											0.192399
MORC1		0.321948							0.140419								0.0413512		0.586369																										0.124945
MOSPD3				1.08576																0.0847873	0.398644
MOV10																																				0.091384
MOXD2P																																									0.0112955
MPDZ					0.163151																0.41597
MPO	0.0267362	0.183751		0.0451834					0.0862119			0.383775	0.0930191		0.013471		0.0568386			0.320169	0.157547		0.160979	0.145029	0.0353906	0.0611988		0.285945	0.105201	0.238763		0.100234	0.162366		0.0947628	0.258073		0.0997822		0.0599685	0.127508								0.0313979
MPP5
MPP6	0.0937856		0.13493	0.103637	0.0672078										0.0584994										0.0683959	0.0513044		0.10148									0.135518			0.0613472	0.127055
MPP7																				0.138913
MPPED1																					0.0161684
MPRIP																						1.06761
MRC1	0.0561919	0.0324097		0.115025	0.0666911	0.0803319	0.168249	0.138842	0.106019		0.144193	0.0891897		0.0294912	0.0286179	0.145447	0.0141521		0.10562	0.545011	0.213053	0.393483		0.119361	0.0718237	0.0173026		0.0298356	0.0882965	0.0895391	0.0708589	0.113679			0.0439513		0.0117493	0.300638	0.21187	0.0514756					0.392714	0.280967			0.0790265
MROH2A																																		0.30713															0.024603
MROH2B							0.129315		0.331172							0.0459433			0.161799	0.215744		0.131508				0.0191531									0.0977254					0.0338049									0.0227955
MRPL3																																												0.006504					0.00613739
MRPL38
MRPL52
MRPS15																															0.200038							0.858386	1.12285
MRPS34														10.5599
MRVI1
MSH6					0.3634												0.8703								0.221896															0.422661
MSL3P1																															0.0150262
MSN	0.0983166	0.0548868	0.035999		0.0279235				0.0472014	0.0668912	0.12855		0.0604342	0.0607906	0.0603202	0.0841612	0.0469183	0.0240289		0.0722502			0.0978526		0.0352249	0.0557168	0.0732306	0.0683926	0.0554172	0.0516054			0.0596706			0.0763236	0.042018		0.0447754				0.116585	0.0711144	0.0870489	0.088517		0.12615	0.0309699
MST1	0.104651	0.0479441	0.0592668	0.110618	0.011519	0.0595255	0.0545098	0.0553212		0.0454364	0.128301	0.251426	0.0923796	0.046424	0.0550223	0.0609156	0.0738328	0.059637		0.151991	0.199533	0.136185	0.144836	0.0891014	0.0644661	0.0361665	0.0401064	0.0321808	0.0450023	0.0353784	0.038706	0.0966612	0.147672	0.0254515	0.069249	0.110699	0.161056	0.0550444	0.0919439	0.0426453	0.0268331	0.0410397	0.096834	0.0364634	0.117028		0.131725	0.135329	0.0779721
MTFR1																0.0524279
MTHFD1	0.0265527																														0.181864						0.0123841						0.230913
MTMR1					0.703318
MTPN			0.0109146				0.0395501						0.0135026	0.0149409	0.0227473											0.0451103	0.0173588								0.111895
MUC16		0.225248		1.06211				1.049								1.36789					0.241858		0.277442	0.367758										2.23813			1.34385	1.42805				0.776276			0.57646			0.0572454
MUC3A;MUC3B											0.0163506
MVB12B					0.409132								0.903309				0.815918														1.19353					0.922667				0.574377	0.621432				0.6671
MYBPC1
MYBPHL					0.0167362
MYCBP2
MYCT1																													0.0116085
MYH11
MYH7							0.0872239																																						0.920597
MYH8																													0.102269
MYH9	0.0179068	0.0139294									0.227116		0.0125309	0.0107275	0.00398928				0.0861741	0.0153158	0.0128389				0.00934467	0.0079442	0.0208481	0.00786029					0.00491702		0.0709821		0.00385005				0.0113776				0.015659		0.0191637		0.00195008
MYL1				0.04497		0.151143	0.0973118										0.007017																							0.00203764	0.00960343	0.0308989						0.0922135
MYL12A;MYL12B																											0.0223845
MYL2
MYL3							0.110338
MYL4				0.001692		0.0172972
MYL6	0.00822811	0.00510037											0.00718721	0.00852007													0.0074448														0.00739319
MYO15A									0.0893418															0.0451895																							0.373315
MYO18B																						0.539294
MYO1B			0.69628																											0.69545								0.246407								1.91245
MYO1E													0.230825																1.20538											0.899857
MYO5A			0.826223				1.49306		2.28515			0.780659	0.525348																0.728545															0.913665			0.851738	0.86166
MYO5B
MYO9B
MYOC
MYOF																					0.00836891
MYOM1																																				0.424484
MYOT																											6.29127
MYOZ3																																				0.213452
MYT1	2.48701																											1.83628
N4BP2
NACC2																																					0.0100005
NAMPT
NAP1L1																	2.66104
NARS																					0.18753
NASP	0.0172347			0.220229						0.396011			0.179373	0.197579													0.209373		0.131257	0.253967							0.00344836	0.131419					0.427663
NAT8																																					0.0113396
NAV1					3.25795
NAV3																												0.0211026
NBEAL1					0.810033						1.49601										5.60974	1.291							4.60718		1.43766
NBEAL2			0.0170301																	0.0658371
NBN																																									0.159007
NCAM1			0.0345701	0.0408362	0.0445443	0.0701608	0.0224789	0.209428		0.182984	0.0960307			0.0207986	0.0469875	0.024711	0.0979787	0.0391409	0.248093	0.0523476		0.0709148	0.150847	0.137789	0.028949	0.0524748	0.0131552	0.0637551	0.0433884	0.0450058	0.0996588	0.0863747	0.161155	0.222257	0.0625491	0.0960243			0.0128482	0.045278	0.0572582	0.117623	0.0559856	0.0366601	0.10222	0.379899		0.288635
NCAPH	0.993718		0.290687					2.06898			6.32496		0.592148	1.02029	0.529249		1.05751			0.397009													2.31848		2.70959	2.84508				0.990463	1.10291	0.215757			3.2298			5.22374	0.91907
NCBP1													0.0183053
NCBP2L														0.0111439
NCKAP1
NCL	0.295523	0.3415	0.68891	0.327641	0.442697										0.514012		0.593105	0.688435				0.850522			0.22414		0.56404	0.765456	0.405967		1.11975			1.11744			0.257229			0.263128	0.579127		0.676703					1.6056
NDE1		4.76703		5.60988														4.09629												4.08012															0.742402
NDFIP1
NDNL2																																								0.0626753
NDST3;NDST4						0.0550321											0.0402456					0.0426123							0.344997			0.260696	0.460636	0.349585	0.0732892	0.0858977							0.0306529
NDUFS1						0.0492002
NDUFS2		0.0478846																0.105073		0.0680873																					0.193717
NEB					0.400096			0.251188			1.27032		0.219275			0.195658	0.408789	0.303222			0.981837						0.770562												0.0914254	0.67339	0.641975					1.1567
NEDD8	0.0653743												0.0370483	0.00960117											0.0422405												0.0287741	0.0290095											0.0126191
NEFH			0.194108		0.258719					0.473967					0.113554		0.17158							0.282227					0.194395												0.329594	0.385951		0.459027		1.29948
NEK10					6.04491			4.29142	2.44316		4.64868				7.25518	5.59134	3.95149				4.0899						9.81829		8.21132				1.31286							5.44354	6.67197				1.98642				6.05909
NEK2			22.3888									9.37792																														13.133				10.7731
NEK5					0.906846																						0.156507
NEK9
NELL1																	0.0199331
NEO1
NES
NEUROG1
NFIB
NFKBID																					0.0426428
NFRKB
NFX1																								0.270533																				0.263208
NFYA																														0.100663
NGDN
NGRN
NHSL2																	0.0644471
NID1	0.0372899	0.022821	0.0438703	0.05035							0.127296	0.0596622	0.0393733	0.0270857	0.0521393	0.0349743	0.0176748				0.0291185	0.147367				0.016249	0.0464226		0.0120334	0.0281506		0.0662599				0.05067	0.0151151	0.0324895	0.0431173						0.00557947		0.028267	0.113399	0.0227324
NIN					0.617135
NIPAL1																			22.6784					8.89967																							12.4173
NIPAL2
NIPAL3						1.48141			1.77204					0.925693			1.13503	1.09617	3.19827							12.0951			1.2524		0.900545			2.09372		1.27788	0.672625								0.980378				0.211386
NIPBL					0.00735859																																												0.031344
NKD2					0.0190583															0.0411952																										0.0683661
NLN		0.0127408				0.0385224			0.0592833		0.140851				0.0164534		0.0455106		0.101038		0.0419434		0.202841	0.104968	0.0103278			0.00735725				0.112528		0.0452358	0.167656				0.00660006		0.00475578			0.0845261			0.148611	0.10248
NLRP13
NLRP14
NLRP4
NLRP6							0.102334						0.0826192				0.0646299																		0.0730295
NNMT
NOC3L						0.404916			2.37345								0.59762	0.534299	1.402			1.40422	1.24061	1.32259		0.0302604	0.229809		0.246627	0.282456	1.01535	0.677445	0.919779	1.56148	1.42161		0.0839971				0.801032	0.938614	0.733975	1.12585	1.05649	1.8459
NOD2					1.11476				0.74238			2.79408							2.51668								0.651235								2.10616						0.21867	1.43739		0.0442469
NOL12						0.0151788														0.0177817									0.0239577																				0.00839854
NOLC1	0.0530504						0.167933						0.0746103			0.0539119																					0.0616241									0.667242
NONO	0.0115984
NOP16	0.0534059
NOSTRIN																													2.11233	3.56137													2.68117
NOVA2																						0.148765
NPAT					1.09771																				0.444229																					2.29236
NPC1
NPHP1			1.25117
NPIPA2;NPIPB11;NPIPB3;NPIPB4;NPIPB5;NPIPB6;NPIPB8
NPL																														0.0128445
NPTX1		0.127154						0.281303		0.459192								0.312016	0.271918	0.33748				0.22939						0.284917													0.179031
NPTX2
NR1D1																		0.383313																0.75882
NRK											0.797144							0.348377																														1.19204
NRP1	0.0180255	0.0266228	0.0161637	0.0259707	0.00862616	0.0740487		0.0343855	0.0636363	0.0306045	0.0132933		0.0273539		0.0169041	0.0440552	0.0229473	0.0227494	0.0288743	0.0240098	0.0642443	0.0285072		0.0136467	0.0122484	0.025197	0.0330351	0.0394878	0.0117393	0.0422172		0.0782563	0.0488585	0.0486898	0.0411721	0.082933	0.0372324	0.04181	0.016089	0.0110711	0.0366852	0.0129461	0.00570423	0.0444736	0.0438547	0.0333266	0.0246596	0.0220928	0.0180213
NRROS																															0.451165
NRXN3																					3.85031
NSDHL		0.0613587	0.195857											0.0227794		0.0154855										0.149935																						0.225998
NSMAF																	0.207538																								0.0633101					0.319048
NT5C2
NTNG2																																								0.0115761
NUCB1									0.140509										0.352663				0.0347632	0.0710819																									0.00177172
NUCB2																																																	0.00120673
NUDCD1																																			0.0394594
NUDT21	0.0166692																																																0.00530867
NUDT7		0.0123626															0.0205499
NUMA1																										0.00579039
NUP205																				0.277677
NUP210L										0.434542	1.77089																		0.133377						0.378327					1.02542					0.906352
NUP35																																													0.0561014
NUP93																					0.0227719																		0.600023
NUP98																																								0.0373387
NYX
OAF	0.0730815	0.116348		0.203837	0.268868	0.202658	0.936899	0.329452			0.349771	0.483697	0.10875	0.0370174	0.075709	0.271254	0.168704		0.263811	0.0174922	0.16198	0.923336			0.0347501	0.100624	0.169169	0.189589	0.198645	0.0480816			0.125109						0.357862		0.0619754				0.128316		0.153227		0.176695
OBP2A;OBP2B				0.0246337	0.020963
OBSL1
OCRL										1.30137											0.0236074								0.247515														2.80838	2.07729
OGDH																																			0.0821993
OGN				0.0927712	0.0359908									0.012579															0.0186207									0.00886221
OIT3	0.0235344			0.0285445						0.004157						0.00990813	0.0141006		0.0603782		0.0249897			0.00720991					0.00415108				0.0247908			0.0284029	0.0115117			0.0186075					0.0175842			0.0494759
OLFM1
OLFM4						0.0102666							0.00468318							0.00823651								0.0398803
OPA1																	0.145958												1.16436		0.103978														2.97646
OPHN1					0.125033		0.755313		1.6248													1.25892								0.304705				0.866626														2.19822
OR10T2
OR11H6													0.0434266
OR1J1																													0.0846825
OR2AK2																						0.680518
OR2M4					1.62096
OR2T1																					0.0345749
OR4C6				0.293347	0.663343	0.686878		1.35326					0.183427			0.371161	1.01174										0.268434	0.184633	0.425489				1.09168	1.97224	1.44951		0.33821		0.36633		0.395955		0.655317		1.244	1.03458			0.363503
OR51A2																					0.88213
OR51B4
OR5A1																													0.245205	0.18514
OR5H14;OR5H6																								0.260068
OR5T1
OR5T2																																								0.00294145
OR6A2					0.143346
OR6B2
OR6C70				0.0227207													0.03944
OR6K2											0.0586236
ORM1	185.002	205	99.5657	112.736	112.663	71.2393	34.452	36.9519	65.5542	48.4331	36.8131	26.5158	146.954	127.807	96.7705	128.04	89.4584	102.838	100.635	82.1097	97.7951	65.8471	95.7634	73.1456	193.571	201.736	80.1779	63.8423	100.717	128.302	55.621	127.63	71.7424	57.4933	65.0232	49.0219	134.923	151.063	102.642	112.858	31.1289	29.6443	144.357	42.0425	98.0464	50.7469	26.2434	62.1223	142.334
ORM1;ORM2	79.2615	129.597	53.5881	107.135	143.301	58.7124	17.4748	46.3327	130.924	87.6249	33.7191	49.8364	183.282	170.829	37.6454	136.925	106.283	112.393	82.7714	105.999	114.078	97.1651	118.902	96.2363	204.09	127.079	116.184	64.2734	80.6255	141.642	84.3482	143.617	78.4968	63.8295	62.733	75.3192	147.617	218.966	109.007	136.383	51.0646	43.6589	149.006	55.6195	128.587	42.5614	29.4254	77.46	108.077
ORM2	27.3431	25.6446	12.4983	23.4684	21.7176	15.3433	13.8143	18.2632	34.8857	20.5606	11.1045	10.109	33.9291	22.686	22.5567	29.6966	18.0656	22.6353	35.6908	24.906	23.4048	18.5002	31.0662	24.4023	23.7514	39.1607	14.3526	17.897	14.4391	21.4283	17.7833	29.414	22.3075	15.7218	20.6275	18.21	31.9066	39.7818	26.3407	87.856	30.9109	22.6539	28.716	15.5637	21.7728	11.8456	12.7214	25.3551	25.9074
OSBPL2														0.0322851
OSBPL3		0.0797918			1.31355		3.55353	7.07282								2.07115	0.976814	2.10958						3.25568							2.15552				4.0563		0.901804		0.256368	1.00673				0.72399					1.07687
OSBPL5																												0.222471											0.128926
OSBPL6																																					0.0256544
OSGEP											0.143549
OSTF1		0.00154757																										0.00232408
OTUB1																																							0.0360005
OVCH2
OVGP1																												0.0216138
OVOS2																	2.6582										0.0252053
OXCT1																0.200668
OXNAD1
OXTR																														0.371565
P4HB	0.0111709	0.013905	0.00673607	0.0145188							0.0676884	0.0567711	0.0124842			0.0165851			0.037772	0.0335317		0.047797					0.015625								0.0248799			0.00800865	0.00631029		0.0250601			0.0150217
P4HTM
PABPC3									0.207138
PACS2																																								0.0922798
PADI1						0.499914
PAFAH1B3											0.0513194
PAFAH2		19.3147	26.0943	23.9659	45.8822	21.9897							24.3384		36.2123		34.5393	28.5977	95.5							22.7643	37.2239			20.1393	46.3279		26.1262		52.5893	32.1882				35.1132	26.1544		42.0122	39.0095		68.5337		37.4553
PAK6							0.357829
PALB2				0.0250417							0.0735835	0.0659332	0.00879895											0.0946367					0.0683472
PALMD															0.167813
PAM
PAPD5	1.25936			1.88355									0.448804		1.05338																								1.256										1.68002
PAPLN																	0.0130033			0.0245644												0.00792371																0.220303
PARD3B			1.3204
PARK7	0.0176719										0.163243				0.0135023				0.0255997			0.0651475
PARP1
PARP11																				0.585094
PARP2																										0.345925
PARVB		0.0265351											0.0182683	0.023113	0.0140329																																		0.00554135
PASK																										3.92526
PC						0.157453	0.441347				0.928702	0.582429				0.118247						0.41102		0.73824					0.10049	0.251131	0.10934	0.193181			0.654634				0.21165
PCCB																0.0375811
PCDH11X;PCDH11Y			0.044266																								0.060522						0.102734	0.2349			0.0236996				0.0758707								0.0160603
PCDHB13
PCDHB6															0.0666206	0.0567091
PCDHGA2						0.143859
PCDHGB6							0.0708453
PCGF5																																														0.623016
PCK2																																											0.0623866
PCLO																																			0.204445							0.320604
PCMT1											0.0894659
PCMTD2																													0.308536
PCOLCE				0.00810471	0.0195891		0.0125228														0.16253							0.023734												0.0134813	0.0472255
PCSK9	0.028882			0.0296597	0.0197051			0.121799			0.0234974		0.0357993			0.0308034	0.032513		0.297957	0.0921733	0.076234	0.0840098	0.160827	0.0611003	0.00499464	0.0441973	0.0250776	0.00677325	0.0306977	0.0269455		0.0476719					0.0184663	0.0174957	0.0261223	0.0179464	0.0331548	0.0173659	0.0303377					0.144563	0.0496844
PCYOX1	0.188243	0.17209	0.284265	0.251967	0.287882	0.140757	0.286168	0.477086	0.491536	0.262553	0.260103	0.188589	0.246081	0.306749	0.172127	0.324486	0.0809207	0.130681	0.152794	0.179565	0.125359		0.0763498	0.340794	0.0666321	0.114551	0.154633	0.213283	0.124521	0.0925492	0.208394	0.252509	0.300999	0.287432	0.438777	0.473537	0.116071	0.074607	0.324533	0.0936324	0.188179	0.333437	0.0401074	0.232263	0.154985	0.226756	0.481173	0.403283	0.109484
PCYT1A						0.559454
PCYT1B																						0.159588
PDCD10
PDCD11	0.00228933	0.00738506																0.0123281				0.0278077	0.0182224						0.0143976				0.0236123							0.0205641	0.00432994
PDE3A
PDGFRA									0.142568							0.0655137					0.0635793								0.0403993														0.0496058		0.0804785
PDHA2																																									0.0510592
PDHB																							0.369017			0.0994404			0.789436		0.547625				0.757695								0.326745
PDIA3																										0.0381105			0.0416076											0.0759073
PDILT																											0.105606
PDK3											2.33774						0.148229												0.065944	0.115801										0.14487					0.665045
PDLIM1		0.216782	0.129604						0.500115				0.147582	0.169905	0.247973	0.257994										0.24033	0.0260029						0.229667			0.36491									0.291506
PDP1																																														1.04981
PDPK2
PDPR																								0.334564						0.170944
PDS5B		0.443229																																			0.643162
PDZK1IP1													1.10116	3.06841	3.24658		0.307537
PEAK1
PECR				0.216815																											0.137504
PEG3
PEPD					0.0311995																																		0.0123215
PEX14																			0.555581
PF4	0.881091	0.978337	3.64693	1.495	0.539124				0.46536	0.543113	0.852752	1.47252	2.61594	2.37407	5.18632	2.8804	0.508225	0.772761		0.701213		0.583178			1.08737	4.80342	1.38088	0.22361	0.436086	0.527386	0.428098		1.85848	1.05772		0.104741	2.30764	1.35444	2.24391	1.57132	1.00476				0.934097			1.56292	2.07017
PFDN6																																							0.0490603
PFN1	1.07523	0.96417	0.808851	0.297025	0.111295	0.126832	1.30637	1.40574	2.07651	0.671082	2.20728	2.11343	0.692127	0.591916	0.785512	0.695412	0.0394763	0.359027	3.00663	1.04895	1.41981	1.93098	2.01281	1.8599	0.261302	0.980536	0.905909	0.513258	0.816292	0.935465	0.249738	1.29993	0.684714	0.172441	2.28164	2.63906	0.265745	0.573578	0.55469	0.388367	0.151402		0.0858388	0.475784	1.55868	0.756236	1.63151	0.296765	0.284795
PGAM1;PGAM2;PGAM4											0.293092					0.0550143						0.276293	0.0418484	0.117174																								0.180254
PGD		0.0337291						0.0498626	0.0556821						0.0303657							0.0568023		0.254298	0.013524		0.0546666	0.0498413																	0.00885043			0.0353054
PGK1	0.0184131	0.0239178									0.0697645																0.0472557	0.0163693
PGLYRP1					0.0330735																							0.0550691										0.0196749
PGLYRP2	0.818064	0.772105	1.30328	0.815888	1.13445	0.958359	0.360181	2.11104	0.803946	2.13179	1.0717	0.953818	1.55245	1.85717	2.78832	0.562404	2.1821	1.15133	0.842795	0.734253	0.831067	0.380813	2.01173	1.24143	0.778958	1.08325	1.8235	2.02465	0.396238	0.351459	2.19195	0.916042	1.27162	2.21443	0.879487	1.40266	1.09941	0.284144	0.640389	0.775823	1.06901	1.54401	1.06267	3.76438	1.08694	4.25345	5.44325	1.68813	1.27765
PGP
PHB													0.0132496
PHC3
PHF11																	0.0193379
PHF21A																0.0763936													0.0392877											0.065818
PI16										0.0267307					0.072731																						0.0112011									0.0448734	0.0808439
PI4K2B																																		0.0080879
PICALM																									0.0697909										0.428638
PIEZO2
PIGA				0.0809859	0.185727																										0.292037	0.252512							0.137194		0.340754
PIGG	0.0249817
PIGK																																			1.53152
PIGR	0.607129	0.992219	0.525613	1.707	0.530741	2.71679	3.01259	1.94792	0.500472	1.35722	1.34263	1.44932	0.86781	0.529063	0.35794	2.56347	0.388945	1.06004	0.568573	1.29455	0.265304	1.18297	0.429743	0.312955	0.308461	0.808652	0.99115	0.756768	1.80224	1.55925	0.236662	1.72346	2.04102	0.843558	1.85372	2.21051	0.902523	0.523667	0.62256	0.378066	0.424869	0.365803	0.812344	1.05005	0.487272	1.58714	1.74208	1.25595	1.0071
PIH1D2																																																	0.00113566
PIK3AP1
PIK3C2B													0.0520606
PIK3CA																				0.0829688
PIK3CD		0.340709	0.729276		1.08499														1.32402									1.06694	0.57935				1.6738								1.20923			2.52481
PIK3R2																												0.0208716
PIK3R5
PIK3R6										1.35341								0.76503																	1.22413							1.23766
PIP5K1B					0.106851
PIP5K1C
PIPOX																									16.1266															0.0431021
PIWIL1	0.00380701
PIWIL2																										1.86111														0.308469
PIWIL4				0.456662		0.074723
PJA1											0.107766																													0.00887793
PKDREJ
PKHD1
PKIA																							2.49682								2.45942																	2.36484
PKLR																																			0.0479173
PKM	0.0135372	0.0225048	0.013392	0.0188239	0.0287677		0.133431	0.0971353	0.0514928	0.0271266	0.119222	0.0399844		0.0068676		0.00844178			0.0311505	0.0154806	0.0231622	0.142932	0.0605235	0.0792367	0.00805002	0.0306884	0.037065	0.0218968	0.00733924	0.0265453		0.0234881				0.152496	0.0231412	0.0393344	0.00700137					0.00822225	0.0304673	0.0385336	0.0456185	0.038481	0.00964517
PKP2												0.305388																		0.362336
PKP4																	0.0511093														0.0416385
PLA2G4B																																					0.00540532
PLA2G7	0.0120832			0.0837		0.0621857						0.160777	0.050866	0.0316685	0.0293372											0.0186415		0.0334335									0.0386441			0.017499		0.0214095		0.045346
PLB1
PLBD1											1.65509
PLCB1
PLCD1																															0.100237
PLCH1	1.01207				0.40681		0.909247			0.524361			5.75461	6.19599			0.0790631			0.429				0.694879				0.381896	1.01809	1.61492		1.15389								0.13315			0.451662						2.85878
PLD1
PLEC						0.0511917																																	0.532592	0.107728
PLEK	0.0430154	0.0383865							0.0720738		0.10885			0.0198975	0.0276501	0.0355799				0.082774	0.0122299		0.0218292			0.0225388	0.0232791	0.00239872		0.0174872		0.0444547	0.00826076			0.0437439									0.0627971				0.00552091
PLEK2																																			0.061825
PLEKHA2																	3.0122
PLEKHA5
PLEKHA7																				3.84308										0.441458										0.298208
PLEKHG1					7.0549											10.5176																13.4688					4.28487							6.21094
PLG	13.075	9.99648	17.1002	14.4077	10.6532	13.2061	17.0915	16.7729	10.9598	15.0066	13.4631	12.6138	12.1797	14.1543	11.5173	10.937	14.9347	12.93	10.2318	14.2157	7.72445	13.8973	16.5671	16.5314	11.9247	12.34	14.8476	12.4943	15.473	9.65663	13.2343	17.9443	18.7571	17.7308	18.2728	20.6341	11.5681	11.8518	14.1408	15.2457	19.3373	18.9773	10.8761	15.0527	17.3317	19.8014	17.3347	11.1441	9.93896
PLOD1																	0.384463																											0.49062
PLTP	0.602726	0.607974	0.541758	1.26035	0.389929	1.01223	1.88554	1.4298	2.0508	1.85947	3.37323	3.4645	0.807761	0.559252	0.920827	1.68647	0.499051	0.503397	1.05948	1.40506	2.22678	1.70762	0.400578	1.08632	0.388691	0.507137	0.371119	0.585672	1.42949	1.2131	0.707845	0.852973	0.916515	1.0395	1.88113	1.43508	0.314189	0.440759	0.522415	0.463585	0.236694	0.403779	0.940166	0.898999	0.769279	1.85889	1.54216	0.571886	0.322916
PLXDC2				0.0980599	0.0169304	0.0893737			0.0575496	0.00540737	0.400334			0.0547866	0.0360608	0.0142553	0.034941					0.0517421	0.0826731		0.0614302		0.0797463	0.0598952			0.134724		0.0582968	0.19402		0.0179231	0.0186055		0.0629915		0.0364027	0.0366804	0.021542	0.120679	0.0472871		0.241712
PLXNA1																0.802558
PLXNA3					0.0915572										0.00722922									0.237839					0.146805																				7.57906
PLXNA4	0.396267	0.660625	0.61037	0.693185	0.978071	0.649307	1.69798		2.14748	1.4929	2.45153	1.40505	0.34172	0.328918	0.520596	0.927473	0.935306	0.584873	0.842769	0.988506	0.526189		0.842149	1.48372	1.12415	0.805237	0.892055	0.623592	0.680334	0.965677	0.470989	0.857623		0.76599	1.2222	0.86911	1.00007	1.30562	0.947663	0.508108	0.579352			0.519404	0.893209	1.60819		1.26058	1.23599
PLXNB1
PLXNB3																3.94115																								6.9494
PLXNC1																				0.838036				0.0270245
PLXND1	1.50281	1.22566												0.854118											0.478378
PMCH
PMP2				0.0237815	0.04276	0.0284397													0.086593		0.0393003			0.13676	0.018529				0.0114372		0.0449809												0.0525497	0.0812597
PMS1																0.196665
PMS2P2																	1.78818		1.64227					1.85864											1.42992						0.913787
PNLIP																	1.51113																								1.70258
PNP											0.094458
PNPLA4
PNPLA7																																										20.2271
PNPLA8																										13.3358	11.1966	5.78029			1.65386
POLD1	0.0134234												0.020306	0.0248841	0.0274748										0.0146593												0.0182502		0.00576999	0.0157011
POLL									0.0437159										0.0358918
POLN																																														0.060664
POLQ						0.0454171
POLR1A																																																	0.00962037
POMGNT2																			0.482328
POMT1
PON1	16.6827	15.6395	18.2835	20.2534	17.3246	17.8273	9.98263	23.7148	28.7302	17.0695	19.1364	16.7021	12.8258	12.8713	16.4168	10.5363	9.17996	7.28947	19.418	8.58673	6.25044	6.89861	21.0409	21.8444	13.757	12.6517	10.6661	13.6186	13.9982	7.05006	33.7802	15.0704	13.4431	17.1629	18.4073	19.0378	20.8615	14.4578	18.7307	21.761	30.5383	34.775	19.0901	28.0845	10.0506	25.0796	19.8166	28.1318	23.1535
PON3	1.31844	0.987488	1.06072	1.3196	1.43263		0.842027	3.33836	1.76995		1.86828		0.373624	0.559709	0.694805		0.854943		1.87995	1.3152		0.938991		1.86717	0.343412	0.81537		0.823518	1.19921	0.976267	2.61916		1.71523	2.06955	1.86854	2.16033	1.61838	0.762317	0.83557	1.4857	2.75883	3.50634	2.20291	2.65224		0.738565	1.60807	2.94286	2.67798
POP1																	0.379881
POSTN	0.0350961		0.0615139	0.0387783	0.089514		0.0770357	0.166364	0.356593	0.204244					0.0634523		0.0178817	0.0493071	0.0883789	0.0707315			0.202393	0.511705	0.200599					0.0498819	0.231137			0.195018	0.111727	0.0763371			0.121211							0.452203	0.702701
POTEE												0.665063			0.145856		0.269242							0.515331																				0.374222
PPBP	3.536	3.44863	7.69764	2.89329	2.04227	5.27616	9.21113	5.77223	5.77039	5.1204	9.09874	11.9468	9.40463	5.07346	10.673	5.65253	5.17434	4.4611	8.5393	4.8324	4.09418	3.24701	8.25247	11.5549	3.28584	12.9386	3.80337	1.33091	5.37245	4.93635	6.51243	8.40872	9.71571	7.3203	8.40933	7.1604	4.27999	4.28302	4.01843	5.13314	3.29279	2.30544	4.67687	4.53574	7.50909	6.86989	6.34845	7.53933	3.14095
PPFIA1
PPFIA4																					0.143774
PPFIBP1			0.0524219														0.0620856																								0.255518			0.0879801
PPIA	0.178913	0.240674	0.125714	0.0404474	0.0290781	0.105226	0.328594	0.357023	0.267384	0.0712907	0.216124	0.502718	0.156915	0.083638	0.138538	0.134454	0.0249931	0.0781969	0.581959	0.266884	0.235109	0.384471	0.575869	0.344619	0.0554699	0.211189	0.250346	0.0778438	0.172435	0.130006	0.101061	0.320926		0.0449152	0.452012	0.0815578	0.0751301	0.15274	0.121041	0.129825	0.0265939		0.0352369		0.121742		0.250421		0.0864352
PPIB													0.0174861	0.0597336					0.0698165		0.0418289						0.0506335											0.0367297							0.0428974
PPIF
PPM1A					0.0118181
PPM1B		0.399578		0.675816											1.14142	1.86003										0.359017					2.90743						0.79159							1.80197
PPM1H
PPP1R12C	0.142966		0.479349	0.486378	0.701331			2.34422		1.70003			0.192692	0.211594	0.451113			0.544556	2.68884			0.352473	1.84385	1.32925	0.145778	0.106292	0.340863	0.663113	0.306916		1.4994					1.71568	0.319183			0.582355	0.742495	1.27456	0.568599			4.10678		1.97212	0.262974
PPP1R15A													0.0965754		0.361291																									0.473664
PPP1R26																										0.00621614
PPP1R3A																																								0.023429
PPP2CA;PPP2CB
PPP2R1A	0.00543863	0.00210692											0.0104486												0.00449817
PPP4R4										0.0497673																				1.80277
PPT2															0.0025395
PRAP1				0.240303			0.896072				0.269073	0.527522				0.0379935					0.522453	1.75492							0.125876										0.391238
PRB3																																							0.0819769
PRCC					13.2052
PRDM1																									0.0486377			0.116926									0.128118			0.246509
PRDM8																										0.323608
PRDX1											0.249531											0.0113624
PRDX1;PRDX2											1.79831
PRDX2				0.047015		0.229915			0.133365	0.140728	5.54878						0.0939613		0.0773829	0.137784						0.0647904						0.145912					0.0270989	0.0440945					0.0713393		0.641646				0.0248614
PRDX5													0.0100529			0.00908216														0.00889949
PRDX6											0.709526					0.0185359																													0.0206023
PREX1
PRG4	1.09236	1.2232	1.13269	0.232271	0.631729	0.249411	0.29308	2.71117	1.02706	1.10812	0.858742	0.333981	1.12981	1.0545	0.544612	0.444546	1.30437	0.3539	2.76881	1.23783	1.00207	1.85107	2.09307	2.03408	0.941692	1.48484	2.0268	1.4552	0.959039	1.17346	1.0058	1.34258	1.38269	0.898008	2.07283	2.67763	0.804039	0.584988	0.58181	1.13358	0.551865	0.607071	1.55042	0.959211	2.73923	1.36283	1.64654	2.47925	1.11641
PRH1
PRKACB
PRKCA																																					1.88637											9.89527
PRKCE					0.156698				0.656272																																			0.395066
PRKCSH				0.10476							0.357249	0.428294								0.443263	0.129444	0.491362							0.108875	0.191401				0.387557							0.134497			0.174885
PRKD2																0.0102146
PRKDC					0.484793	0.557864		0.94249		2.04169		1.63704			0.582255	0.584581	1.1921		0.55193		1.24432						0.360744	0.314739	1.24646	1.70883			1.72897			2.35575	0.675105		0.347118	1.22261	1.07635	0.563928			1.64278			1.82418	0.783775
PRKRIP1					0.0362791										0.0249439					0.0512694	0.0580238			0.0933164
PRMT10			9.60775			10.7632		30.5487		19.8543	23.7239				13.4234		16.2527		36.9107		10.5831								8.24557						30.1095									24.4862		37.3235
PRO1933																													0.0818461
PROC	0.237153	0.387432	0.537215	0.347427	0.296998	0.318228	0.922919	0.409311	0.33806	0.348272	0.283438	0.285219	0.179238	0.27555	0.246075	0.312099	0.377198	0.24317	0.52073	0.408852	0.567398	0.697358	0.256927	0.356514	0.205106	0.285221	0.466317	0.361417	0.297907	0.273548	0.544075	0.382487	0.272958	0.317892	0.616471	0.787397	0.290853	0.220935	0.553786	0.27742	0.599608	0.650176	0.183882	0.458315	0.46027	1.35685	1.03182	0.41909	0.245091
PROCR										0.168241	0.138902	0.191834					0.167728	0.0777789		0.149338	0.194886					0.0725119		0.0640132	0.0681495								0.0614934	0.0949157			0.0458793						0.362023
PROS1	3.43605	3.73741	3.78223	5.02491	3.25485	4.07272	1.70204	3.2215	5.03934	3.89082	5.06586	3.04884	4.15475	3.93129	4.78645	3.81792	3.99143	3.82827	5.68289	3.09447	4.44949	3.39368	6.51806	6.39949	3.98618	4.61618	4.40398	3.65272	2.56463	3.13543	4.82597	3.58306	4.61002	4.20206	3.98506	3.8436	3.97909	3.30262	2.93279	4.38396	4.65399	3.93993	5.44534	4.21063	4.35249	4.50211	2.82681	4.53809	4.19634
PROZ	0.0632747	0.0381289	0.138951	0.260056	0.242559	0.140699	0.294414	0.465835	0.37509	0.471184	0.340404	0.334103	0.296238	0.290894	0.233462	0.348349	0.186313	0.18958	0.299783	0.174126	0.27567	0.286184	0.54626	0.458794	0.242125	0.245544	0.294943	0.223046	0.416301	0.281983	0.442343	0.435573	0.375865	0.34927	0.240212	0.447844	0.281569	0.258933	0.295906	0.170517	0.261514	0.205982	0.206538	0.330822		0.0971767		0.546352	0.425851
PRPF40A	1.83766																												0.0492803			8.20268
PRPF6												0.170295
PRPSAP2																					0.0375895
PRRC2B																																0.850705									0.36596
PRSS1	5.38437	3.55006	3.2911	3.0807	1.47437	1.8907	2.49627	2.09024	8.43803	1.9065	1.80783	2.73594	3.20873	4.3386	1.5439	1.52173	2.57958	2.29318			0.876481	0.24637		0.697735	4.0897	1.08552	3.01523	2.71164	0.637494	1.42027	1.43766	1.67752				0.760103	3.76627	0.606953	5.51651	1.70033	1.14189	1.5039	1.65327	3.0264		2.33817	1.21392	2.14668	1.91903
PRSS1;PRSS2	0.0191814						3.17122															0.202546																								0.0741533
PRSS2							0.935893															0.129466																	0.0481567
PRSS3							2.21023									10.796			16.1615						18.4299			5.7018									27.5355	5.47862		1.73634			2.42114
PRTN3	0.225591	0.196365		0.145388	0.0656053	0.0693481	0.223068	0.339624	0.623076		0.747974	1.30862	0.280258	0.126583	0.106445	0.156618		0.0302471	0.492253	1.05307	0.339112	0.21718	0.460984	0.730632	0.123745	0.145503	0.285225	0.325407	0.403401	0.858663		0.259469	0.275942		0.189644	0.201829		0.558687		0.069172	0.0766802			0.0954268	0.20912	0.1501	0.0489675	0.121494	0.130452
PRX
PSD4	0.120768
PSIP1	0.00365517																																				0.000486836
PSMA1	0.013952	0.0221545	0.0208181		0.0259213	0.0235499					0.0872183						0.0688445		0.0510525	0.0573708		0.0939498			0.00872083	0.0288968	0.0141171	0.0380924	0.035907	0.0726033							0.0100848		0.00721025	0.0695329	0.0237866		0.0954945	0.0181668	0.103345	0.528968
PSMA2																	0.0135247												0.00224534											0.0114459					0.00892766
PSMA5																	0.0353699		0.0890604																											0.0861065
PSMA7																																													0.0124509
PSMB2	0.0310499				0.0275453								0.0364065			0.0317536	0.0335472		0.108513	0.0342946			0.0689629		0.0105532	0.0252059				0.0240558							0.00487481						0.0607034					0.0896827	0.0160893
PSMB3																			0.0243273
PSMB6
PSMB9
PSMC3							0.428376			0.0826736							0.0305455		0.0494257													0.202974	0.167485			0.87745				0.0658336			0.407169	0.620353
PSMD10		0.280011				0.698928					1.67972	2.63888						1.09134											0.708325
PSMD7																																					0.00372355												0.00334416
PSMD8	0.349102									0.243604											0.296406								0.307515										0.251184
PSME1	0.0114113
PSME2	0.008619																																																0.00158115
PTBP1	0.0479341	0.0862562											0.0675668										0.137292		0.0135433												0.0188418
PTCD1																								0.390712	0.169299
PTGDS	0.234881	0.292104	0.472613	3.65078	0.97814	1.38421	3.0091	1.45503	1.41767	1.17643	1.53903	2.34773	0.536394	0.615469	0.671214	0.389298	0.444257	0.738907	1.35076	0.832795	1.83191	4.11947	0.787264	0.781527	0.341874	0.101892	0.263325	0.404218	0.534928	0.172033		0.439029	0.672995	1.29536	0.505726		0.380377	0.373051	0.822945	0.56921	0.863225	0.721591		0.325427	0.539514	1.47173	0.941702	0.783777	0.36057
PTGFRN																	0.0659699																				0.897984
PTK2B
PTPN21					15.3671
PTPN22
PTPRB																	0.131027
PTPRCAP																	0.172408
PTPRF		0.313391							2.12856								0.0492585				0.638002	1.73243						0.676112	0.570785								0.0374286		0.00663421	0.486053	0.0411889
PTPRG						0.0252326										0.0125149	0.0164954							0.0468808										0.0135132		0.0158865
PTPRJ	0.0228149		0.0422829	0.0373891							0.159222				0.00184607	0.0433392		0.0203452			0.0227022					0.0321384	0.0286714	0.000566078		0.0711042	0.00398569	0.0207445	0.0354239	0.0474266	0.0059514					0.0259497	0.0197697		0.0116417		0.0286801			0.0231735	0.0174769
PTPRR
PTPRS																		0.0309468													0.0326058			0.086592							0.0245951
PTRF
PTX3					0.186293	0.0158029													0.0896561		0.157794			0.00713214		0.0198672				0.0172489													0.0590555		0.0663556
PTX4
PUS7L														0.10017
PVR										0.0340979			0.0113327				0.009933								0.0200053														0.0338234
PXDC1
PYGB
PYGL	2.38555	0.700441			0.458273			2.07964							1.04365	2.85085			3.03734					1.66893		0.263329					0.736422						0.365005			1.40737		0.498354	1.43809
PYGM
PYROXD2																	0.108477													0.123226	0.109437
PZP	0.120595	0.149999	0.170458	0.149651	1.44624	0.0674443	0.405954						0.401265	0.642527	0.878251	0.185875		0.334099	1.84097	1.22165	0.210379	0.630038	3.01281	2.66165	1.29895	0.255898	0.220445	0.272058	0.697885	0.992778	2.84519	0.0940353	0.286404	0.379332	1.34664	1.92679	0.382481	0.453891	0.448311	0.303509	0.202965	0.0625683						0.0930268	0.0775039
QKI																																									0.0418574
QSOX1	0.22057	0.304302	0.335537	0.639831	0.508041	0.594313		1.77762	1.0073	0.779775	0.4915	0.449966	0.57801	0.224044	0.464804	0.452211	0.221543	0.530477	4.59519	0.678338	0.709157	0.659137	1.23805	0.964614	0.409061	0.518694	0.53452	0.652998	0.425374	0.873629	0.554345	0.724676	0.634768	0.605891	0.354053	0.638828	0.551297	0.542995	0.622926	0.398834	0.57392	0.420756	0.203256	0.600207	0.427331	1.09878	0.265436	0.861404	0.449244
RAB11A;RAB11B	0.0263234	0.0305254					0.136645	0.12412	0.172768				0.0300192	0.037483	0.0899466	0.057357			0.307173			0.103093	0.18181			0.0259563		0.00763491	0.0567022	0.0298511		0.140192	0.0200995		0.233686	0.0645649		0.0291329							0.103618	0.0830016
RAB11FIP5
RAB15											0.0447131
RAB17											0.180879
RAB19																											1.18404																			1.0721
RAB1A														0.0629739					0.204866			0.0620881	0.101769			0.0178954
RAB27B	0.0101344	0.0265311	0.0188594										0.00258214		0.0521017											0.0206757	0.0285237	0.00886771									0.00475934	0.0162863	0.020579						0.0149444
RAB30;RAB35																																									0.186137
RAB39A
RAB39B			0.0650302																										0.0300378												0.085491
RAB3IP																					0.0680523
RAB40B																																									0.0359752
RAB41
RAB7L1																				0.125681
RABEP1	0.927896		1.57407				3.32275						1.21325		1.42083		1.42113			1.281	1.74159	2.67185	1.84732	1.64357	0.486429		0.963053	1.02142	0.940629	0.962329					2.4999			0.523543		0.937292	1.47343	1.91403				2.19472		1.79549	0.764303
RABGGTB			0.223608																			0.75557																								0.874291
RABL3																										0.0308881
RABL6																																								0.134819
RAC2																											0.115127
RAD50
RAI1																						0.16022
RAI14	0.222993									0.898511												0.752245
RALA						0.135124													0.234806					0.1021				0.133767								0.226137
RALBP1					0.0552353																			0.0402468					0.0302173	0.0831129
RALGAPA1
RAMP2																																					0.00758151
RAN											0.234877																										0.10685
RANBP2;RGPD4
RANGAP1
RAP1A;RAP1B	0.0699191	0.052181	0.0152053										0.0612796	0.144374	0.131872	0.0653774			0.0721229						0.00810202	0.0847659	0.0708501	0.0582068							0.0312616		0.0454958	0.0432769							0.0760524				0.0451605
RAPGEF2
RAPH1																					0.0606276
RAPSN																			0.310013
RARRES2	0.089389	0.0989272	0.0477291		0.105281				0.231862				0.0800256			0.110932			0.151177		0.285681								0.0259735									0.0749739	0.117951		0.0510523
RASA2					0.176315	0.256167	0.273197																						0.0502876		0.254349	0.21146															0.291869
RASAL2					0.602802								0.378569																						1.05929					0.778377	1.50274	1.57569
RASEF															1.13361
[truncated: 687 more rows]
[truncated: 32 more columns]
