# Supplementary material for: A serum proteome signature to predict mortality in severe COVID-19 patients
Source: Life Sci Alliance. 2021 Jul 5;4(9):e202101099. doi: 10.26508/lsa.202101099 (PMC8321673; doi:10.26508/lsa.202101099)
Supplement: Supplementary file 6 [file LSA-2021-01099_TableS6.xlsx]

## Sheet: Statistical test per protein
Gene names	ratio (t1)	p (t1)	log10p (t1)	ratio (t2)	p (t2)	log10p (t2)	ratio (t3)	p (t3)	log10p (t3)
A1BG	1.18485	0.0042296	2.3737	1.12392	0.0847557	1.07183	1.09017	0.321051	0.493427
A2M	0.782636	0.0487807	1.31175	0.916724	0.530296	0.275481	0.910431	0.627377	0.202471
A2M;PZP	0.770586	0.0620022	1.20759	0.917649	0.574817	0.24047	0.901206	0.60785	0.216204
A2ML1
AASDHPPT
AATF
AATK
ABAT
ABCA1							0.701272
ABCA4
ABCA6	0.525648	0.178138	0.749244	0.603192	0.725096	0.139604
ABCA8
ABCB1	0.381195			8.15676
ABCB5
ABCB9	0.246016			0.168102			2.10055
ABCC1
ABCC2				0.755724
ABCC5
ABCG4
ABHD10
ABHD16A
ABI3BP
ABO
ACACA
ACAD8	0.138123
ACAD9
ACADS
ACLY
ACN9
ACOX1
ACSL4
ACSL6
ACSM1
ACTA2	1.09078	0.775518	0.110408	0.565096	0.118495	0.926301	0.739405	0.45532	0.341683
ACTA2;ACTB;ACTG1	0.834301	0.437167	0.359353	0.765915	0.195681	0.708452	0.807264	0.510787	0.29176
ACTA2;ACTB;ACTG1;POTEE	1.07822	0.760424	0.118944	0.621115	0.0610609	1.21424	0.721489	0.264999	0.576756
ACTB;ACTG1	0.990395	0.961411	0.0170907	0.736957	0.135301	0.868698	0.707857	0.262551	0.580786
ACTB;ACTG1;POTEE	1.23363	0.585489	0.232481	0.731664	0.370412	0.431315	0.568071	0.154687	0.810547
ACTBL2	0.891241	0.674368	0.171103	0.73065	0.263986	0.578418	0.65361	0.271719	0.565879
ACTN1;ACTN4
ACTN3
ACTR1A
ACTR3;ACTR3B;ACTR3C
ADA
ADAM19	1.64853	0.490764	0.309128	4.67329
ADAM20	1.29233	0.457972	0.339161	2.49235	0.145887	0.835985	1.05805	0.757004	0.120902
ADAM22	2.85774
ADAM30
ADAM9
ADAMTS1
ADAMTS13	1.1679	0.805993	0.0936687	2.222	0.4027	0.395018	0.536625	0.694757	0.158167
ADAMTS2	0.888641	0.778025	0.109006	0.554503	0.208939	0.679981	0.528516	0.105983	0.974764
ADAMTS3
ADAMTS4	0.411719	0.255776	0.59214	1.205	0.655022	0.183744	1.29103	0.665137	0.177089
ADAMTS5
ADAMTSL2
ADAMTSL4				0.165918
ADAP1	2.09545	0.454243	0.342712	1.32064			1.57336
ADAR				1753.46
ADARB1	4.70357						0.29671	0.174257	0.758811
ADAT3
ADCY1
ADCY4
ADCY6				1.67862
ADCY7
ADCY9
ADGB
ADH1A
ADH4				3.56108
ADH7
ADIPOQ	1.10099	0.852668	0.0692201	0.383612	0.239093	0.621432	1.15679	0.833492	0.0790985
ADNP2	0.854229
ADRA2B				0.936852
ADSL
AFG3L2	1.41225	0.728957	0.137298
AFM	1.27607	0.112304	0.949603	1.18965	0.324002	0.489453	1.04355	0.802608	0.0954967
AGBL1
AGGF1				0.700483
AGRN				1.28808
AGT	0.660031	0.00288361	2.54006	0.757969	0.0855513	1.06777	0.678222	0.0319711	1.49524
AGXT
AHNAK	31.9881			1.12474			1.04004
AHR
AHSG	1.08267	0.530706	0.275146	1.32669	0.129227	0.888648	1.18051	0.544003	0.264399
AIDA
AIFM2
AIM1	3.11383
AK1
AK3
AK8
AKAP10
AKAP6
AKAP9	0.586922	0.216232	0.66508	0.861932	0.732026	0.135473	0.739179	0.419504	0.377264
AKNA
AKR1C1;AKR1C2;AKR1C3;AKR1C4
ALAD
ALB	0.914856	0.501694	0.299561	1.01132	0.93104	0.0310316	1.15231	0.391714	0.407031
ALDH18A1
ALDH1A1	2.51668
ALDH1A3							2.78523
ALDH1L1;ALDH1L2
ALDH2
ALDOA	1.12741	0.787672	0.103655	1.19215	0.576188	0.239436	0.0940441	0.452379	0.344498
ALDOA;ALDOB				17.5941
ALDOB	1.37414	0.46581	0.331791	2.10043	0.468592	0.329205	1.1319	0.851665	0.069731
ALG13
ALG1L
ALKBH4
ALMS1	0.841409
ALPL
ALS2
ALS2CR12
AMBP	1.18179	0.208128	0.68167	0.901501	0.585317	0.232609	1.1536	0.311871	0.506025
AMDHD1
AMPD3	0.492453
AMY1A
AMY2A	0.464132	0.51593	0.287409	0.448273	0.370046	0.431745	0.732587	0.633544	0.198223
AMY2B
AMZ2
ANAPC5
ANG	1.57987			0.215179	0.416088	0.380815	1.11652
ANGPTL3	1.42832	0.584019	0.233573	1.46316	0.70049	0.154598	0.397959	0.309449	0.509411
ANGPTL7
ANK2	0.422684						1.08628
ANKAR	3.25142	0.569717	0.244341
ANKEF1	1.59406			0.418512
ANKFY1
ANKRD11
ANKRD30B	0.430127	0.415311	0.381627	10.9736			0.0830842
ANKRD35
ANKRD36;ANKRD36B;ANKRD36C				1.17991
ANKS1B
ANKS6
ANO8
ANPEP	1.45038	0.392265	0.40642	1.02679	0.936277	0.0285956	0.607783	0.488285	0.311327
ANTXR2
ANXA1	1.04213	0.838025	0.0767432	1.07084	0.733853	0.134391	0.966768	0.839184	0.0761428
ANXA2
ANXA3
ANXA6	1.24247						2.6944
AOC3				0.22271			0.262282
AP2A1;AP2A2				23.3232			1.49425	0.667377	0.175629
AP3B2
AP4E1
AP5M1
APC2
APCS	0.911061	0.527506	0.277773	0.899311	0.520836	0.283299	0.649061	0.06822	1.16609
APMAP	0.747752	0.353225	0.451948	0.607896	0.31332	0.504012	0.434809	0.232461	0.633651
APOA1	1.0866	0.669192	0.174449	1.0406	0.850354	0.0704004	1.14431	0.447255	0.349445
APOA2	1.02217	0.921217	0.0356382	1.55933	0.0307616	1.51199	1.3314	0.305124	0.515524
APOA4	1.26127	0.297215	0.526929	1.0209	0.935945	0.0287499	1.09448	0.627967	0.202063
APOA5	1.35251
APOB	1.00968	0.939002	0.0273334	0.982377	0.861704	0.0646421	1.1266	0.263291	0.579564
APOBEC3C
APOBR
APOC1	1.36721	0.0513705	1.28929	0.956974	0.805736	0.0938075	1.29414	0.127845	0.893317
APOC2	0.891166	0.599507	0.222206	0.794478	0.358462	0.445557	1.47108	0.0834224	1.07872
APOC3	0.981761	0.91698	0.0376403	0.691547	0.204638	0.689013	1.22304	0.308269	0.51107
APOC4	1.00905	0.971034	0.0127654	0.991863	0.977812	0.00974465	1.06115	0.852513	0.0692991
APOD	0.68911	0.118617	0.925855	0.824576	0.598752	0.222753	1.13601	0.637342	0.195627
APOE	0.729229	0.054039	1.26729	0.705094	0.0474425	1.32383	0.735087	0.190216	0.720754
APOF	0.977943	0.885622	0.0527516	1.04855	0.767489	0.114928	1.0613	0.687675	0.162617
APOH	1.3234	0.0133265	1.87528	1.01706	0.880355	0.0553422	0.929786	0.425847	0.370747
APOL1	1.25514	0.0957371	1.01892	1.49583	0.0302751	1.51891	1.46741	0.0192383	1.71583
APOL3	0.811961	0.749169	0.12542	1.50145	0.273921	0.562375	0.8015	0.639411	0.19422
APOM	1.19551	0.218668	0.660215	1.36882	0.107096	0.970229	1.3238	0.230425	0.637471
APP	1.24902	0.540386	0.267296	1.46345	0.270233	0.568261	1.05944	0.925323	0.0337069
ARAF;BRAF
ARAP2
ARAP3
ARF1;ARF3	1.31813	0.513442	0.289509	0.91055	0.79008	0.102329	2.11392
ARFGEF1	1.5519			1.69019	0.245384	0.610153	1.93362	0.0448914	1.34784
ARFIP1
ARHGAP1
ARHGAP10				1.17003
ARHGAP23
ARHGAP26
ARHGAP35	0.0146565
ARHGAP39	0.812748	0.416653	0.380226	1.52582	0.0994204	1.00252	0.912939	0.780461	0.107649
ARHGAP5
ARHGDIB	0.912194	0.835154	0.0782335	1.01541	0.975923	0.0105845	0.662292	0.511924	0.290795
ARHGEF10
ARHGEF10;ARHGEF10L	1.95921
ARHGEF10L	1.12331
ARHGEF11
ARHGEF26
ARID4B
ARID5B
ARIH2
ARMCX5
ARPC3
ARPC4							0.577874
ARPP19
ARRDC3
ARSB	0.571389			1.56614	0.329513	0.482128
ARSE
ARSG
ASB1
ASCL4	0.904358			1.38209			0.386103
ASGR2	0.409033	0.065356	1.18471	0.728656	0.622526	0.205842	0.850752	0.491304	0.30865
ASL	0.840077
ASNA1	0.259857			2.47637
ASS1
ASXL2
ASZ1				0.921626			0.487246
ATF7
ATG2A
ATM	0.408267	0.0689044	1.16175	0.843127	0.512866	0.289996
ATP10A				0.351453
ATP10B
ATP10D
ATP2B2
ATP5A1
ATP5B
ATP5O	1.01243	0.987286	0.00555709	0.561861			1.11724	0.92172	0.035401
ATP6V0A2
ATP8B2	3.70089			0.270495	0.232393	0.633777
ATP9B
ATR
ATRN	1.20167	0.342384	0.465487	0.992102	0.966625	0.0147421	1.01962	0.899715	0.045895
ATRNL1	0.812544	0.785248	0.104993
ATRX
AUH
AVIL
AXIN1
AZGP1	1.16171	0.215189	0.667181	0.813099	0.0723273	1.1407	0.899141	0.168315	0.773878
B2M	0.729409	0.390724	0.40813	0.697804	0.505305	0.296446	1.34266	0.504767	0.296909
B3GALNT1
B3GALTL
B3GNT2
B4GALT1	0.691874	0.203982	0.690409	0.747278	0.472038	0.326023	0.73059	0.308902	0.510179
B4GALT5	1.79337
BACH2
BAI1	2.16878			0.596055			1.02078	0.967214	0.0144775
BAI2;BAI3				1.55876
BAIAP2
BAIAP3	1.19472	0.390139	0.408781	1.36574	0.165797	0.780422	0.883887	0.530202	0.275559
BANF1
BARD1	0.867066	0.702232	0.15352	4.33534
BASP1	1.54556	0.247366	0.60666	0.725273	0.324729	0.488479	0.859203	0.675277	0.170518
BBOX1
BBS5
BBS7	2.10667	0.136236	0.86571	1.49482	0.2567	0.590573	0.709158	0.446853	0.349835
BCAP29
BCAS1	0.782879	0.48368	0.315442	1.32011	0.449013	0.347741	0.696482	0.159072	0.798408
BCHE	1.38808	0.1009	0.996109	1.33536	0.151358	0.819994	0.998442	0.994577	0.00236162
BCL10
BCL7C
BCL9
BCO2
BCR
BDKRB1
BDNF
BEND5
BHLHE22	2.06866						9.58976
BHMT
BLK
BLM
BLVRB
BMS1
BMX
BNC2	1.18039	0.285365	0.5446	1.08348	0.727653	0.138076	1.65402	0.220226	0.657132
BNIP3
BNIPL	0.339829	0.605725	0.217724	0.56513	0.468373	0.329408	0.793479	0.792361	0.101077
BOD1
BPGM	0.129384
BPI
BPIFB1				0.998287			1.77622
BRCA2	12.6739
BRIP1	1.225			1.10546	0.826512	0.0827508	0.812338	0.751462	0.124093
BRMS1	0.968207
BRSK1
BRWD3
BSN	0.613103	0.0927998	1.03245	1.2036	0.549848	0.259757	1.69517	0.509973	0.292453
BST1
BTD	1.34311	0.0146989	1.83272	1.15268	0.374842	0.426152	0.898135	0.512719	0.29012
BTK
BTN2A3P
BUD13
C10orf12
C10orf131	0.0361686	0.391908	0.406816	1.05173			1.55123	0.354821	0.449991
C11orf71	1.59543
C11orf74
C12orf40	1.3708						2.50226
C12orf63	1.67489
C14orf164
C15orf53
C15orf61
C16orf47
C17orf66
C17orf75
C17orf80
C18orf63	0.686946	0.250728	0.600797	0.879105	0.697342	0.156554	0.743281	0.279537	0.553561
C19orf35	0.231058
C19orf53
C19orf57	1.20666	0.493148	0.307022	1.37161	0.332518	0.478185	0.794435	0.474474	0.323788
C19orf68	0.839448	0.288751	0.539477	1.15022	0.439999	0.356549	1.21682	0.314884	0.501849
C1orf131
C1orf141				0.696505			0.304461
C1orf173
C1orf194
C1QA	0.894742	0.420053	0.376696	1.00804	0.964106	0.0158753	0.930714	0.724925	0.139707
C1QB	0.872209	0.256497	0.590918	0.862711	0.374991	0.425979	0.933052	0.636322	0.196323
C1QC	0.880989	0.169412	0.771056	1.0854	0.52101	0.283154	0.965337	0.641364	0.192895
C1QTNF2
C1R	0.874614	0.134359	0.871734	0.855889	0.0865386	1.06279	0.871861	0.290597	0.536709
C1R;C1RL	0.926189	0.548235	0.261033	0.94607	0.549327	0.260169	0.911888	0.434355	0.362155
C1RL	0.910279	0.459572	0.337647	1.02147	0.86839	0.0612852	0.763633	0.15376	0.813157
C1S	0.932068	0.396373	0.401896	0.878145	0.162469	0.789228	0.783883	0.115572	0.937148
C1S;MASP1	0.752706			2.34785			0.920948	0.924668	0.0340143
C2	0.999012	0.990402	0.00418862	1.15769	0.238337	0.622809	1.11504	0.282538	0.548923
C20orf85	0.587616	0.487651	0.311891	0.598237			1.25882	0.628192	0.201907
C2CD3				0.337412
C2orf16				0.00131717
C2orf47							3.20016
C2orf88
C3	1.08704	0.193364	0.713625	1.12556	0.141037	0.850667	1.15064	0.0726306	1.13888
C3orf30							0.028302
C3orf33				0.313199
C4A	0.999285	0.995538	0.00194225	0.979254	0.878937	0.0560424	1.42907	0.0174466	1.75829
C4A;C4B	1.06797	0.606314	0.217302	1.08096	0.564151	0.248605	1.52636	0.0158901	1.79887
C4B	1.02993	0.829333	0.081271	1.05471	0.769971	0.113526	1.16627	0.481213	0.317663
C4BPA	0.985092	0.865428	0.0627691	1.06396	0.63295	0.198631	0.982627	0.899445	0.0460255
C4BPB	1.06556	0.530297	0.275481	1.062	0.680464	0.167195	1.04371	0.78829	0.103314
C4orf21				0.339994
C4orf46
C5	1.21475	0.00499108	2.30181	1.02374	0.696327	0.157187	0.993404	0.932199	0.0304916
C5orf30
C6	1.02369	0.753196	0.123092	1.1144	0.234243	0.630334	0.921707	0.558621	0.252883
C6orf132
C7	0.88455	0.350941	0.454766	0.950088	0.735266	0.133556	0.812357	0.135273	0.868788
C7orf31
C7orf50
C7orf63
C8A	1.14702	0.357769	0.446397	1.22675	0.286378	0.54306	0.799313	0.226737	0.644477
C8B	1.0647	0.555522	0.255299	1.20393	0.21672	0.664101	0.876261	0.369718	0.432129
C8G	1.03715	0.718239	0.143731	1.44026	0.0364409	1.43841	0.962108	0.809492	0.0917877
C8orf49
C9	0.948842	0.639202	0.194362	0.937591	0.678242	0.168616	0.888786	0.517542	0.286055
C9orf117
CA1	0.154056	0.0899773	1.04587	0.994669	0.987268	0.00556508	1.82224	0.37842	0.422026
CABP7				0.656907
CACNA2D3				1.66678
CACNA2D4
CACNG2	0.427779
CAD
CALD1				0.0808615
CALM1;CALML3
CALML4				0.103147
CALR	0.635348	0.360755	0.442787	0.993134	0.981193	0.00824575	0.385535	0.243772	0.613017
CALU
CAMK1
CAMK4
CAMKK2
CAMP	1.34323	0.558365	0.253082	2.23591	0.0479917	1.31883	1.60259	0.323006	0.490789
CAND1							0.387376
CAP1				1.64866	0.436297	0.360218	0.556578
CAPG
CAPN7				0.901357
CAPN9
CAPRIN2
CARD10
CARD9	0.825142	0.352517	0.45282	1.5147	0.0768054	1.11461	1.7909	0.138917	0.857245
CASKIN2				1.16639
CASP10
CASP8							0.00207254
CASS4
CAT	0.593087	0.125201	0.902392	2.56589	0.23775	0.62388	1.27844	0.763145	0.117393
CATSPERB
CAV2
CBS
CBX4				0.755605	0.739869	0.130845
CCDC11
CCDC110
CCDC115
CCDC12				4.41874
CCDC126
CCDC13	0.885418	0.405383	0.392135	1.20468	0.499215	0.301712	1.71581	0.215565	0.666421
CCDC132	1.51139	0.32181	0.4924				0.60365	0.609955	0.214702
CCDC138				0.758404			0.67715	0.799183	0.0973536
CCDC142
CCDC144A;CCDC144B
CCDC150							1.56939
CCDC152
CCDC168
CCDC171
CCDC41	0.774722	0.717592	0.144123	2.35121	0.185594	0.731435	0.637759	0.542651	0.265479
CCDC54	1.49948	0.236645	0.625904	0.487582
CCDC57
CCDC60
CCDC67
CCDC68	0.711512			3.47341	0.0723504	1.14056
CCDC71L
CCDC88B	3.25694
CCDC91							2.41178
CCDC93	3.5232	0.0818093	1.0872	0.903314	0.86487	0.063049	0.818821	0.73783	0.132044
CCIN				1.90977
CCL14	1.22758	0.426418	0.370165	1.16196	0.660858	0.179892	0.717663	0.346762	0.459969
CCL15;CCL23;CCL3				1.87541	0.0399284	1.39872	2.2182
CCM2L
CCNB3
CCNL2
CCNT1
CCNYL1
CCP110
CCRN4L
CCSAP
CCSER1
CCT2
CCT6A
CD109
CD14	0.959672	0.844209	0.0735498	1.28551	0.345882	0.461073	0.774986	0.451306	0.345529
CD207
CD27
CD3EAP
CD44	1.29153	0.27028	0.568186	1.2755	0.102821	0.987919	0.717647	0.201731	0.695228
CD59
CD5L	0.955389	0.768988	0.11408	0.94788	0.799389	0.0972417	1.00787	0.955603	0.0197226
CD84
CD99				0.29925
CDA
CDC123
CDC14A
CDC42
CDC42BPG
CDC5L	0.459162	0.0139619	1.85506	0.506063	0.0800212	1.09679	0.933347	0.717364	0.144261
CDCA2
CDH1	0.0569566
CDH13
CDH15
CDH2
CDH5	0.95381	0.848535	0.0713303	1.30935	0.182141	0.739593	1.34821	0.222771	0.652141
CDHR2	1.0351	0.947359	0.0234852	0.601426	0.286192	0.543343	0.433417	0.159795	0.796436
CDK10
CDK12;PHF20L1				1.63207
CDK15
CDK5RAP2;PDE4DIP	1.17399	0.51398	0.289054	0.675692	0.201479	0.69577	0.850562	0.663424	0.178209
CECR1	0.523557
CELA2A
CELF3	0.574024						0.824852
CELF4;CELF5;CELF6
CELSR3
CENPC
CENPE	3.76654	0.263458	0.579289	1.13636	0.817227	0.0876575	1.45759
CENPF
CENPI	1.08534	0.916881	0.0376871	2.49042			0.169953	0.218242	0.661061
CEP104
CEP120				2.34868
CEP135
CEP19
CEP250
CEP290
CEP350	0.978033	0.967982	0.0141328	1.44038	0.286101	0.543481	0.749948
CEP41
CEP89
CES1	9.40899			0.87352
CES1;CES1P1
CES1P1
CETN2
CETP	1.35365	0.261502	0.582525	1.51244	0.107204	0.969787	1.24754	0.192509	0.71555
CFB	1.1699	0.168579	0.773196	1.25851	0.206209	0.685692	1.19018	0.368466	0.433602
CFD	0.845391	0.54903	0.260404	0.775836	0.408701	0.388594	1.08507	0.753918	0.122676
CFH	1.12482	0.175733	0.755146	1.1194	0.333286	0.477182	0.94753	0.586434	0.231781
CFH;CFHR1	1.15645	0.143539	0.843031	1.11436	0.184491	0.734024	1.10996	0.315767	0.500634
CFH;CFHR3	1.16943	0.338142	0.470901	0.976247	0.895774	0.0478014	1.20845	0.261892	0.581877
CFHR1	1.08489	0.645874	0.189852	0.947525	0.835056	0.0782843	1.22633	0.369392	0.432512
CFHR1;CFHR5	0.675182	0.589207	0.229732	1.05509	0.913953	0.0390762	1.71622	0.0369035	1.43293
CFHR2				0.340313
CFHR3	1.29843	0.0859251	1.06588	1.4896	0.0398489	1.39958	1.35255	0.117379	0.930409
CFHR5	0.808154	0.240522	0.618845	1.12943	0.683004	0.165576	0.691999	0.44031	0.356241
CFI	1.12392	0.150086	0.823659	1.04262	0.753347	0.123005	1.00705	0.953592	0.0206373
CFL1;CFL2	0.85181	0.63952	0.194146	1.47122	0.342184	0.46574	0.925274	0.75866	0.119953
CFP	1.3069	0.380904	0.419185	1.21189	0.499096	0.301816	1.16783	0.604309	0.218741
CFTR
CGREF1
CHAF1A	6.62905
CHAT
CHCHD4
CHD2
CHD4
CHD5
CHD7
CHD8
CHDH							0.587938
CHFR
CHGA	1.10986			0.863923	0.809894	0.0915721	0.514786
CHGB	0.098221	0.471869	0.326179	0.899887
CHI3L1	0.224568			0.835475	0.787272	0.103875
CHKB
CHL1	1.01088	0.954047	0.0204302	0.774343	0.347132	0.459506	0.73119	0.400883	0.396983
CHPF2
CHRNA4							1.08607
CHST5	1.28384	0.525822	0.279161				0.755568	0.289303	0.538647
CHST9	0.936371	0.837944	0.0767852	0.843576	0.642538	0.192101	1.21727	0.406405	0.391041
CILP	0.0493478
CIR1
CKAP5
CKM	6.31632	0.422865	0.373798
CLASP2	1.37869	0.466268	0.331364	0.549811
CLCC1
CLDN17
CLEC3B	0.88753	0.305576	0.514881	1.02209	0.870628	0.0601674	1.05167	0.707581	0.150224
CLEC4C
CLGN
CLIC1
CLIP2
CLIP3
CLLU1OS	0.939376	0.929772	0.0316238	3.66628	0.0580302	1.23635	2.94856	0.120081	0.920524
CLNK				0.414933
CLNS1A
CLOCK;NPAS2
CLPX
CLRN1
CLSPN
CLSTN2
CLTC
CLU	1.05291	0.621066	0.206862	0.839004	0.226874	0.644215	1.0955	0.399919	0.398028
CLUHP3
CLVS1
CMBL				0.651862	0.271194	0.566719
CMYA5				0.360474
CNDP1	1.26164	0.291238	0.535752	1.52731	0.220062	0.657455	1.24931	0.440273	0.356278
CNN1
CNN2	0.046373			0.0541955
CNOT1							0.953001
CNOT3
CNOT7
CNPY1
CNTLN	0.868279						1.12391
CNTN1
CNTNAP4
CNTROB
COBL	0.0132313
COG7
COL10A1
COL11A2
COL13A1
COL18A1	1.39612	0.431271	0.36525	0.657639	0.339703	0.468901	1.01212	0.97031	0.0130894
COL1A1
COL1A2
COL21A1
COL23A1	1.49004			0.436191			0.341256
COL28A1	0.574003	0.452962	0.343938	1.10888	0.865757	0.0626041	0.665853	0.361263	0.442177
COL3A1				6.92955
COL4A1
COL4A2
COL4A3BP	1.06591			2.09427			1.4041	0.766241	0.115635
COL6A1	0.856418	0.803406	0.095065	1.65385	0.459671	0.337553	1.14102
COL6A3	0.805666	0.618708	0.208514	0.827494	0.584604	0.233138	1.73022	0.162816	0.788303
COL6A5	0.823999			0.472203			0.848541	0.644613	0.190701
COLEC10	0.943626	0.904353	0.0436621	4.13237			0.961353	0.960431	0.0175338
COLEC11	0.888473	0.763618	0.117124	1.11158	0.858308	0.0663567	1.1277	0.809824	0.0916093
COMMD7				0.336059
COMP	0.988964	0.983583	0.00718877	0.689352	0.49534	0.305097	1.46644	0.378449	0.421992
COMP;THBS4	1.26766
COQ5
COQ6
CORO1A	0.729261	0.336739	0.472706	0.992748	0.987396	0.00550853	0.356708	0.0390262	1.40864
CORO1C	2.07855	0.097863	1.00938	0.81629	0.746367	0.127048	0.443045	0.154804	0.810219
CORO2B
COTL1	1.01679	0.972438	0.0121379	1.03534
COX8A
CP	0.981707	0.758491	0.120049	0.993141	0.937208	0.0281642	0.968359	0.807733	0.0927323
CPA1				0.503881
CPA4							3.0564
CPAMD8	0.788082			0.028963
CPB2	0.97309	0.808094	0.0925382	0.89839	0.272059	0.565336	0.900622	0.257577	0.589093
CPN1	1.14638	0.397419	0.400751	1.11242	0.655786	0.183238	0.727575	0.0858036	1.06649
CPN2	1.01415	0.888507	0.0513392	1.0328	0.782093	0.106742	0.795129	0.0061343	2.21223
CPNE1
CPNE9
CPO
CPS1
CPSF3	0.0805583	0.333663	0.476692				0.192346	0.134392	0.871626
CPSF3L
CPT1A	1.1811	0.661834	0.179251				0.79291
CPT2
CRAMP1L
CREB3L3
CRHBP
CRISP3	1.35092	0.361745	0.441598	1.83649	0.0968697	1.01381	1.24108	0.344623	0.462656
CRNKL1	0.991895						0.160806
CROCC
CROT
CRP	0.589876	0.166217	0.779324	0.53623	0.177452	0.750918	0.18717	0.315172	0.501452
CRTAC1							1.38677	0.605675	0.21776
CRYZ	0.384105			1.80633
CSAG1
CSDE1
CSE1L				0.266241			3.6621
CSF1
CSF1R	0.983516	0.971208	0.0126878	1.18003	0.76109	0.118564	1.03931	0.943706	0.0251631
CSF2RA
CSMD3
CSN1S1				2.25855
CSPG4
CSRP1
CST3	0.675474	0.164385	0.784137	0.620233	0.0846631	1.07231	0.90528	0.62965	0.200901
CST6	0.430011	0.558267	0.253158	1.22894
CSTB				2.45142
CSTF1
CT45A1;CT45A2;CT45A3;CT45A4;CT45A5				2.31455			1.72382
CTAG2
CTAGE1
CTAGE15;CTAGE3P;CTAGE4;CTAGE6;CTAGE8;CTAGE9
CTBP2
CTBS	1.04622			2.38445			1.53098
CTDSP2
CTGF
CTNNA1
CTNNA3
CTPS1
CTR9
CTRB1;CTRB2	0.233015	0.180298	0.744009	1.68963	0.549224	0.26025	1.03712
CTSA
CTSB
CTSD	0.196746	0.37756	0.423014				0.731032
CTSG	0.399533	0.0574002	1.24109	0.970297	0.935687	0.0288693	0.352007	0.0572706	1.24207
CTSW	0.739042	0.198317	0.70264	0.545035			0.620463	0.0162738	1.78851
CTXN1
CUBN
CUL1
CUL5
CUX2
CWF19L2
CXXC1
CYLC1
CYP2J2
CYP4F2;CYP4F8
CYP4F22
CYP4V2	0.316835
DAAM2
DAB2
DACH1
DAG1	1.38469	0.416316	0.380577	0.794171
DBH	0.711491	0.261295	0.582868	0.680254	0.294797	0.530476	0.881965	0.75069	0.124539
DBI
DCAF12							0.824806
DCAF6
DCD				0.616392
DCDC2B
DCDC5	0.639966			0.791464	0.372034	0.429417	1.03307	0.894009	0.048658
DCHS2
DCTN1
DCTN2
DCTN4	0.331719			0.217589	0.0988661	1.00495
DCUN1D4
DCXR
DDHD2
DDI2	3.65135
DDR1	0.270271			0.665922			0.644924
DDT
DDX10	0.949662	0.922017	0.0352613	1.69423	0.370275	0.431476	1.70721
DDX11;DDX11L8;DDX12P	0.890369	0.927758	0.0325653	0.0180141
DDX27
DDX31
DDX43
DDX46	0.902388	0.644724	0.190626	0.940627	0.806491	0.0934006	0.815838	0.468144	0.329621
DDX5
DDX51
DDX55	0.846923	0.567605	0.245954	1.09899	0.733165	0.134798	0.95923	0.883542	0.0537729
DEAF1
DECR1
DECR2
DEDD2
DENND5A
DEPDC7
DEPTOR
DGAT2L6
DGKB
DGKD
DGKG							0.955598
DHRS7C
DHX29
DHX32
DHX33
DHX38
DHX8	0.869357	0.558071	0.253311	0.997169	0.993687	0.00275041	0.979814	0.94202	0.0259399
DIAPH1
DIDO1
DIO2
DIP2A
DLC1	0.254002	0.404106	0.393505
DLG5							1.71145
DLGAP5
DLST	0.653117	0.451413	0.345426	1.02403			0.63206
DMD
DMD;UTRN
DMRT2	0.875513			0.0894504			74.9026	0.19887	0.701431
DMRT3
DMRTA1				0.431493
DNAAF1	0.784476			0.515736	0.0182259	1.73931	0.982957	0.972493	0.0121135
DNAH1
DNAH10	1.21091	0.540469	0.267229	2.66432	0.245126	0.610611	0.718161	0.628047	0.202008
DNAH11	0.00710853
DNAH12
DNAH14
DNAH17
DNAH2	0.0442612
DNAH8	3.27398
DNAJC12
DNAJC16	1.72531			1.41863			0.856133
DNAJC25	0.758331	0.709254	0.149198	1.91745			1.19037
DNAJC8	0.547143	0.682783	0.165717	0.769266			0.182512
DNASE1L3	0.851726
DNHD1
DNM1L	0.542796	0.0803061	1.09525	0.860561	0.669583	0.174196	1.22166	0.472519	0.32558
DOCK11
DOCK7
DOT1L
DPF2
DPH6
DPP6
DPY19L4
DPY30
DROSHA
DST	1.01778	0.940197	0.0267811	0.855017	0.640154	0.193716	1.49955	0.226492	0.644947
DSTYK
DUSP1
DUSP28
DUSP9
DYNC1H1
DYNC1LI1
DYNC2H1				0.272393
DYRK1A
DYRK3
DYTN	2.02998	0.0996603	1.00148	1.01707	0.966589	0.0147581	1.08831	0.807467	0.092875
EAF1;EAF2	0.884292	0.836702	0.077429	0.827577	0.766409	0.11554	1.15372
EARS2
EBF2							1.14827
ECE2
ECM1	1.53807	0.0286932	1.54222	1.54622	0.0654603	1.18402	0.985027	0.961366	0.0171114
ECM2
ECM29	0.876728	0.621364	0.206654	1.28966	0.531166	0.27477	1.53959	0.260136	0.584799
EDEM3
EEF1A2	1.23928	0.833073	0.0793168	3.67875	0.120314	0.919685
EEF1B2
EEF2
EEF2K
EFCAB13
EFEMP1	1.03044	0.919121	0.0366273	1.25213	0.466164	0.331461	0.877469	0.724565	0.139923
EFS
EFTUD1
EHD1;EHD3;EHD4
EIF2AK2				1.16084
EIF3A
EIF3E
EIF3G
EIF4G1				2.54583
EIF5
EIF5A	0.657453	0.531911	0.274161	0.515115	0.22561	0.646642
ELANE	0.923728	0.885948	0.052592	0.777072	0.565945	0.247226	0.355505	0.440788	0.35577
ELFN2
ELOVL4
EMILIN2	1.3022			1.56127			1.24023
EML2
EML5
ENO1	0.855449	0.69508	0.157965	0.907961	0.788171	0.10338	0.378589	0.237856	0.623685
ENO3
ENPP1
ENPP2	1.84302	0.50116	0.300023	2.01729	0.251965	0.59866	0.996541	0.996646	0.00145923
EP300
EPB41L2
EPB41L3
EPB41L4A
EPB41L4B	1.11474			1.37505
EPHA3
EPHB6	1.37706
EPHX1
EPPK1				0.281402			0.372533
EPRS
EPS8	0.534444	0.301772	0.520321	2.37938			0.471402
ERAP1	0.281018			19.4481
ERBB2
ERBB2IP
ERBB4	1.4673
ERCC3
ERCC5
ERCC6
ERF	1.67568
ERLIN1	0.33215	0.092075	1.03586	0.422833	0.259871	0.585242
ERLIN2
ERN1
ERO1LB
ERVK6
ESRP1
ESRRB
ESYT2
ESYT3
ETF1	0.705788	0.232562	0.63346	1.03893	0.94091	0.0264519	0.399133	0.124623	0.9044
ETV2	0.782171	0.605394	0.217962	1.45009	0.209349	0.679129	0.828476	0.495297	0.305134
ETV6				0.717676			2.28203
EXOC4							0.770112
F10	0.894165	0.302078	0.519881	1.01832	0.823189	0.0845003	0.902282	0.567223	0.246246
F11	1.21346	0.364347	0.438485	1.43162	0.0594117	1.22613	0.723209	0.2279	0.642256
F11;KLKB1	0.388214	0.135177	0.869096	1.82952	0.544827	0.263742	1.29309
F12	1.02972	0.831184	0.080303	1.24295	0.147076	0.832458	0.992521	0.95913	0.0181227
F13A1	1.47438	0.175905	0.754721	0.961799	0.914682	0.0387297	0.478344	0.428804	0.367742
F13B	1.70677	0.0164722	1.78325	1.50665	0.126418	0.89819	1.06503	0.762539	0.117738
F2	1.05556	0.511896	0.290818	1.12008	0.229167	0.639848	1.02685	0.819284	0.0865658
F5	1.14693	0.422892	0.37377	1.07879	0.59589	0.224834	0.860804	0.328506	0.483457
F7	1.12733	0.668382	0.174976	1.38885	0.205386	0.68743	0.764218	0.126269	0.898705
F8	0.694748	0.319143	0.496014	0.78048	0.47786	0.320699	0.57556	0.0934122	1.0296
F9	1.10041	0.489625	0.310137	1.28085	0.0850956	1.07009	0.691276	0.0401872	1.39591
FABP1
FABP3	0.530353
FAH	2.80872	0.343185	0.464471	1.15809	0.896321	0.0475365	3.11098
FAHD1
FAM114A2
FAM129A
FAM135A	0.973505	0.961458	0.0170695	0.885907	0.858315	0.0663531	0.800257	0.642652	0.192024
FAM135B				0.998818
FAM154B
FAM161B	1.06733	0.866224	0.06237	0.607832	0.283199	0.547908	1.22947	0.67228	0.17245
FAM171A2
FAM179B
FAM194B
FAM208A
FAM222A
FAM27D1
FAM3B
FAM3C
FAM45A;FAM45B
FAM47B
FAM49A
FAM65A
FAM65B
FAM71E1							0.368061
FAM74A1;FAM74A3;FAM74A4;FAM74A7	0.285773
FAM92B	1.1193	0.810731	0.0911234	1.13391	0.821271	0.0855135	3.37383	0.154648	0.810657
FAM96A
FANCI
FARP1
FASN
FAT1
FAT2
FBF1
FBLN1	0.965719	0.823712	0.0842246	1.13463	0.567679	0.245898	1.17799	0.380553	0.419585
FBLN7
FBP1
FBXL5
FBXO16
FBXO17							8.64019
FBXO47
FBXO7
FBXW10
FCGBP	0.918732	0.859085	0.0659636	1.25193	0.616264	0.210233	1.49249	0.4094	0.387852
FCGR3A	1.0789	0.81407	0.0893384	0.911896	0.633896	0.197982	0.525977	0.0642754	1.19196
FCGR3A;FCGR3B
FCGR3B	1.21301	0.524072	0.280609	1.32475	0.320452	0.494238	0.90895	0.794917	0.0996781
FCHSD2
FCN1
FCN2	1.70681	0.0120437	1.91924	1.33901	0.292353	0.534092	1.25965	0.451847	0.345009
FCN3	0.876898	0.220468	0.656655	1.2205	0.125392	0.90173	1.31225	0.0803824	1.09484
FCRL5
FDX1
FDXACB1
FEN1	1.49595	0.45282	0.344074	0.544616	0.143014	0.844623	1.33394	0.655784	0.183239
FER
FER1L5
FERMT1
FERMT2
FERMT3	0.614594	0.462891	0.334521	1.915	0.218386	0.660776	0.602807	0.736986	0.132541
FETUB	2.05264	0.00689703	2.16134	1.91912	0.000311518	3.50652	1.24985	0.252662	0.59746
FEZF2
FGA	1.06117	0.71508	0.145645	0.946485	0.769025	0.11406	0.495787	0.240319	0.619211
FGB	2.0389	0.21543	0.666694	0.508841	0.127632	0.894039	0.20036	0.246721	0.607793
FGD1
FGD1;FGD4
FGD2
FGD3				2.67972			0.534727
FGD4
FGD5
FGD6
FGF10	1.00804	0.98249	0.0076717	0.990008	0.982325	0.00774462	0.678753
FGF13
FGF21
FGF4
FGFR4	0.620329	0.451693	0.345156	2.37794
FGG	1.68887	0.272426	0.564751	0.604749	0.170533	0.768191	0.266194	0.202351	0.693894
FGL1	0.751547	0.486648	0.312785	0.809375	0.715294	0.145516	0.289596	0.136352	0.86534
FH
FHAD1
FHIT	0.837787
FHOD1	1.50339
FIBP
FIGNL1				0.315836
FILIP1L	0.435317	0.399781	0.398178	0.695846	0.589012	0.229876	48.897
FIP1L1
FKBP10	0.455725	0.168709	0.772862	0.504023			3.32973	0.574279	0.240877
FKBP1A	1.12705	0.815265	0.0887012	0.895625	0.821458	0.0854149
FKTN
FLG2
FLNA	0.84461	0.739018	0.131345	0.642031	0.527747	0.277574	0.578808	0.507449	0.294608
FMNL3
FMOD;KERA	0.62726
FN1	2.06235	0.00350686	2.45508	1.30351	0.165325	0.781663	0.641522	0.440696	0.355861
FN3KRP
FNDC7
FNIP2	1.51001	0.171726	0.765164	2.40489	0.0496034	1.30449
FOPNL
FOXA1	0.380217			1.17583	0.846245	0.0725041
FOXK2	2.9431	0.0761711	1.11821	2.91245			0.150185
FOXL1
FREM3
FRG1
FRMD5
FRMPD1	0.901763	0.722832	0.140963	7.23995			2.79425	0.167817	0.775163
FRMPD4
FRYL
FSD2							0.945079
FSIP2
FST
FSTL1	0.924359			1.34503			0.534606
FTCD	0.681381	0.250132	0.601831	1.6136	0.0889119	1.05104	0.803503	0.443266	0.353336
FTO
FTSJ2
FTSJ3
FUBP1;KHSRP	1.02682	0.90934	0.0412735	1.21245	0.524722	0.280071	0.82844	0.579431	0.236999
FUBP3	21.8925
FUCA1	0.751589	0.462269	0.335106	0.4043
FUCA2	4.14652			0.336241			0.680785
FURIN
FYB				0.377788
FYN
FZD3
FZD6	1.13924	0.75347	0.122934	3.15545
G6PD				3.59581
GABBR2
GABPB2	0.98217	0.954047	0.02043	1.22838	0.410782	0.386388	0.816051	0.482607	0.316406
GABRB1
GADL1
GALE
GALNT1;GALNT13
GALNT11
GALNT2
GAN	3.98237	0.338422	0.470541				0.761564	0.641555	0.192766
GANAB	0.391393	0.179146	0.746794	0.179984	0.0956556	1.01929	0.372051	0.285087	0.545022
GAP43				2.45745			0.319129
GAPDH	0.800805	0.612008	0.213243	1.33058	0.320251	0.49451	1.07527	0.74113	0.130105
GAR1	0.439857
GAS2L3	2.07015						4.3123
GBF1
GBP4							0.213043	0.238646	0.622245
GC	1.09833	0.197229	0.70503	1.22882	0.00572219	2.24244	1.15185	0.078684	1.10411
GCC1
GCLC
GCN1L1
GDA
GDAP1	1.14152			0.0598822
GDAP2
GDI2
GEMIN2	1.66027						0.87538	0.599362	0.222311
GEN1
GFAP;KRT4;KRT7;KRT8;KRT80	0.246152
GFM2
GGA3
GGH	1.60633	0.135388	0.868421	1.48348	0.243537	0.613435	1.08704	0.90868	0.0415889
GGPS1
GGT1;GGT2;GGT3P;GGTLC2;GGTLC3
GGTLC1
GIGYF1	0.366917						0.804672
GIMAP8
GINM1
GIPC3
GIT1;GIT2
GK;GK3P
GLB1L
GLB1L3
GLI4
GLIPR2	1.25901	0.442977	0.353618	1.45062	0.478148	0.320438	1.74725
GLT6D1
GLTSCR1	4.06862
GLUD1;GLUD2	2.34177
GLYATL1
GLYATL2
GMDS
GNB2L1
GNB3
GNL1
GNN
GNPAT	0.548644
GNPTG	1.74775	0.102923	0.987487	1.23728	0.538146	0.2691	1.17307	0.746122	0.12719
GOLGA1
GOLGA4
GOLGA8H;GOLGA8I;GOLGA8J;GOLGA8K;GOLGA8M
GOLGB1
GOLM1	0.938784	0.840986	0.0752112	0.929529	0.906558	0.0426042	0.264939
GOLPH3	1.46749	0.509919	0.292499	1.36047	0.461235	0.336078	0.995919	0.993451	0.0028535
GOT1
GOT2	0.391656
GP1BA	1.15817	0.448173	0.348554	0.951995	0.796193	0.0989816	1.03654	0.862784	0.064098
GP5	0.70763	0.389365	0.409643	0.934253	0.793923	0.100221	1.16612	0.683817	0.16506
GP6
GPATCH4
GPC3
GPCPD1
GPI	0.586969	0.289832	0.537854	1.06765	0.918188	0.0370684	0.415317	0.380168	0.420024
GPLD1	1.56446	0.00779821	2.10801	1.14195	0.541398	0.266484	1.31807	0.191981	0.716741
GPR116
GPR125
GPR126	0.465822	0.507381	0.294666	0.391906	0.396782	0.401448	1.19271	0.780058	0.107873
GPR158
GPR161
GPR75
GPR98
GPRIN1
GPT
GPX3	0.883884	0.287104	0.541961	0.873485	0.434017	0.362493	0.828764	0.215445	0.666664
GPX4
GRHPR
GRIA2
GRID2IP
GRIN2A
GRIP1
GRIP2
GRM7	0.193898
GRSF1
GRXCR2
GSG1
GSG2
GSN	0.930793	0.635865	0.196635	1.03106	0.882204	0.0544308	1.21026	0.349132	0.45701
GSS
GSTA4
GSTM1;GSTM4;GSTM5
GSTO1	0.347122	0.352631	0.452679
GSTP1	1.02688
GTF2E2
GTF2F2
GTF2I
GTPBP10	0.470392	0.615296	0.210916	0.0314561	0.0231601	1.63526
GTPBP4
GUCA2A
GUCY2C
GULP1	0.566799			1.90722	0.567413	0.246101	1.0303
GXYLT1
H2AFJ;H2AFV;H2AFZ;HIST1H2AB;HIST1H2AC;HIST1H2AD;HIST1H2AG;HIST1H2AH;HIST1H2AJ;HIST3H2A	0.525035	0.0335112	1.47481	0.759697	0.39055	0.408323	0.578647	0.266404	0.57446
H2AFJ;HIST1H2AB;HIST1H2AC;HIST1H2AD;HIST1H2AG;HIST1H2AH;HIST1H2AJ;HIST3H2A	0.809669	0.50697	0.295018	0.602743	0.297094	0.527106	0.386771	0.215299	0.666957
H2AFV;H2AFZ
H2BFS;HIST1H2BB;HIST1H2BC;HIST1H2BD;HIST1H2BH;HIST1H2BJ;HIST1H2BK;HIST1H2BL;HIST1H2BM;HIST1H2BN;HIST1H2BO;HIST2H2BE;HIST2H2BF	0.97794	0.937571	0.0279957	1.72715	0.416691	0.380186	0.328105	0.0917191	1.03754
H3F3A;HIST1H3A;HIST2H3A;HIST3H3	0.523206			1.04177	0.945886	0.0241611	0.457008	0.162616	0.788836
H6PD
HABP2	0.915979	0.855938	0.0675576	1.68834	0.110952	0.954866	0.650847	0.292359	0.534083
HAO1
HAP1
HAS3	0.655212			1.06427	0.924355	0.034161
HAUS6
HAX1
HBB;HBD	0.202825	0.0934285	1.02952	1.27831	0.40395	0.393673	2.44903	0.277606	0.556571
HBB;HBD;HBG1;HBG2	0.146727	0.0874903	1.05804	1.11362	0.635474	0.196902	1.15524	0.649207	0.187617
HBG1;HBG2	0.0201782	0.172428	0.763392	0.570494			2.64456	0.468595	0.329202
HBP1
HCFC2
HCN3	1.57534	0.164711	0.783276	1.29171	0.730116	0.136608	1.19712	0.710575	0.14839
HCN4
HDAC9
HECTD2
HELB
HELZ
HELZ2				1.33201			1.27757
HERC2	1.65202			0.43673	0.410803	0.386367	0.565309	0.157994	0.80136
HFM1
HGFAC	1.00397	0.990181	0.00428524	1.58906	0.0482378	1.31661	1.17126	0.434902	0.361608
HGS
HHAT	0.457447	0.567385	0.246122
HIBADH
HIC2
HIP1
HIPK1;HIPK2;HIPK3
HIST1H1B
HIST1H1E
HIST1H1E;HIST1H1T	0.333216			0.356043	0.277407	0.556882	2.20622
HIST1H1T
HIST1H4A	0.689746	0.167251	0.776631	0.955326	0.901568	0.0450013	0.370166	0.264892	0.576931
HIVEP1							0.594946
HJURP
HK1;HKDC1
HLA-A							0.350314
HLA-A;HLA-B;HLA-C	2.28261			0.290276
HLA-A;HLA-C	0.742837	0.406534	0.390903	1.05539	0.892553	0.0493661	1.48224
HLA-B	0.538475	0.236506	0.626158	0.193836
HLA-C	0.689144			0.161304	0.487976	0.311602
HLA-DOA
HMGB2
HMGCLL1
HMGCS2
HMGN5
HMGXB4	0.597924	0.519585	0.284343	0.46473	0.371272	0.430308	0.595718	0.198258	0.702769
HNF4A	1.04778	0.813129	0.0898405	0.723837	0.0365152	1.43753	0.965936	0.935287	0.0290553
HNRNPA2B1
HNRNPA3	0.870025	0.837748	0.0768867
HNRNPDL
HNRNPK
HNRNPU
HNRNPUL1	1.48776
HP	0.88155	0.491052	0.308873	0.830127	0.399495	0.398489	0.99635	0.987714	0.00536867
HP;HPR	0.854075	0.337383	0.471876	0.764201	0.193992	0.712217	0.855105	0.447403	0.349301
HPD	0.0716788			16.9359
HPR	1.49861	0.0216366	1.66481	1.69812	0.0366975	1.43536	1.91759	0.00313256	2.5041
HPRT1
HPSE				0.708188			0.5814
HPX	1.04459	0.76681	0.115312	0.950154	0.752974	0.12322	1.04167	0.806991	0.0931315
HR
HRG	1.94515	1.87643e-06	5.72667	1.6431	0.000531738	3.2743	1.44936	0.0354057	1.45093
HRNR
HS6ST2				0.0787818
HSF1
HSF4
HSP90AA1	0.29073
HSP90AA1;HSP90AB1
HSP90AB1							4.45824
HSP90B1	0.979382	0.948898	0.0227805	0.466269	0.108988	0.962621	0.630048	0.468833	0.328982
HSPA1A
HSPA4
HSPA5	0.858059	0.661897	0.17921	0.802937	0.480009	0.318751	0.661898	0.397877	0.400251
HSPA5;HSPA8	1.09143	0.84388	0.0737191	1.21051	0.788098	0.10342	0.480592	0.402708	0.39501
HSPA7	1.30423	0.635148	0.197125	1.29366			1.47889
HSPA7;HSPA8	0.425996	0.463549	0.333905				0.619208	0.25177	0.598996
HSPA8
HSPA9
HSPB6
HSPD1	5.00683
HTRA1
HTRA4				0.269365			0.194839
HUNK
HUWE1							0.128315
HYAL1
HYDIN	1.0247	0.89977	0.0458687	1.19521	0.458701	0.338471	1.01069	0.968226	0.0140231
HYI	0.734885	0.578823	0.237455	1.54539	0.593463	0.226607
HYLS1	0.564545	0.108373	0.96508	1.01548			1.8718
HYOU1				1.09652			0.28758
ICAM1	1.34931	0.36767	0.434542	0.68515	0.193427	0.713482	0.882616	0.736471	0.132845
ICAM2	0.886481	0.707917	0.150017	0.90716	0.818421	0.0870231	2.12482	0.0995648	1.00189
IDE	1.77622	0.0510026	1.29241	1.45327	0.30396	0.517184	1.0735	0.818686	0.0868826
IDH1
IDI2-AS1
IFITM1;IFITM2;IFITM3
IFT140
IFT172
IFT57
IFT80
IGDCC4							0.283892
IGF2BP3
IGF2R
IGFALS	1.77735	0.0098744	2.00549	1.88284	0.00928605	2.03217	1.15564	0.510826	0.291727
IGFBP2
IGFBP3	1.92052	0.00376533	2.4242	2.47491	0.0102409	1.98966	1.10019	0.728458	0.137596
IGFBP4	1.03983			0.53893	0.640664	0.193369
IGFBP5
IGFBP6	0.807613	0.653191	0.18496	0.91079	0.826601	0.0827041	0.664885	0.490085	0.309729
IGFBP7	0.247136
IGHA1	0.597365	0.00198811	2.70156	0.762461	0.123261	0.909173	0.765317	0.270036	0.568578
IGHA1;IGHA2	0.603366	0.000565244	3.24776	0.732156	0.105295	0.977593	0.660365	0.161896	0.790764
IGHA2	0.511071	0.0112983	1.94699	0.905281	0.762486	0.117768	0.543774	0.126433	0.898139
IGHD	1.19887	0.743443	0.128752	0.871274	0.810066	0.0914794	0.516531	0.332649	0.478014
IGHE
IGHG1	0.990277	0.942436	0.0257482	0.983387	0.910018	0.0409502	1.10516	0.60976	0.214841
IGHG1;IGHG2	0.836832	0.520459	0.283614	0.37299	0.13846	0.858674	0.534526	0.184623	0.733714
IGHG1;IGHG2;IGHG3	0.873678	0.718634	0.143492	0.466128	0.109654	0.959974	0.979033	0.952932	0.0209381
IGHG1;IGHG2;IGHG3;IGHG4	0.922421	0.552306	0.257821	0.865429	0.264476	0.577613	1.02954	0.885206	0.0529556
IGHG1;IGHG3	0.919754	0.460397	0.336868	0.94979	0.74776	0.126238	1.05155	0.723844	0.140355
IGHG1;IGHG3;IGHG4	1.03646	0.811214	0.0908648	0.964304	0.832968	0.0793717	1.18616	0.49377	0.306475
IGHG1;IGHG4	1.08579	0.648598	0.188024	0.885273	0.470439	0.327497	0.973052	0.908583	0.0416352
IGHG2	0.827669	0.277653	0.556497	0.806862	0.462033	0.335327	0.850847	0.585703	0.232322
IGHG2;IGHG3	0.785337	0.44828	0.34845	0.737584	0.358223	0.445847	0.837229	0.631188	0.199841
IGHG2;IGHG3;IGHG4	0.846356	0.316744	0.499291	0.595459	0.335776	0.473951	0.759309	0.318276	0.497196
IGHG2;IGHG4	0.856265	0.31757	0.49816	0.734209	0.409072	0.3882	0.713645	0.200914	0.696989
IGHG3	1.05497	0.837978	0.0767675	0.963138	0.881234	0.0549086	1.07838	0.786744	0.104166
IGHG4	0.911802	0.638239	0.195017	1.13415	0.619658	0.207848	0.866169	0.638884	0.194578
IGHM	0.831096	0.292446	0.533955	0.767065	0.252177	0.598294	0.91155	0.622275	0.206017
IGHV1OR21-1	1.79455	0.594276	0.226012	0.0952255			0.439045	0.407361	0.390021
IGHV4OR15-8	0.840927	0.658005	0.181771	0.941238	0.886661	0.0522424	1.25322	0.550136	0.25953
IGJ	0.851493	0.231582	0.635295	0.767491	0.129771	0.886822	0.787598	0.41144	0.385693
IGKC	0.821219	0.0445436	1.35122	0.826982	0.137617	0.861327	0.898772	0.495497	0.304959
IGLC2
IGLC2;IGLC3	1.00464	0.977824	0.00973917	0.928688	0.806562	0.0933622	0.755828	0.213229	0.671154
IGLC2;IGLC3;IGLC7	0.964155	0.822828	0.084691	0.787526	0.293666	0.532146	1.21655	0.362035	0.441249
IGLC2;IGLC3;IGLC7;IGLL5	0.982019	0.951177	0.0217386	1.06178	0.825988	0.0830264	1.02575	0.941024	0.0263992
IGLC2;IGLC3;IGLL5	0.837753	0.116572	0.933405	0.880127	0.334579	0.475501	0.889739	0.49118	0.308759
IGLC3							0.581631
IGLC6
IGLC7	1.24622	0.615307	0.210908	0.956741	0.900203	0.0456596	0.62735	0.422646	0.374023
IGLC7;IGLL1	1.85405	0.313226	0.504143	0.462426	0.39969	0.398276	0.89668	0.688405	0.162156
IGLL1	0.160625	0.326497	0.486121	1.46453	0.390972	0.407854	0.322406	0.38668	0.412648
IGLL5	0.688203	0.185508	0.731636	0.900301	0.685778	0.163817	0.813998	0.422835	0.373829
IGSF21
IKBIP	0.887701	0.780182	0.107804	0.298755	0.540837	0.266934	0.580434
IL1R2
IL1RAP	1.59865			1.68629	0.201888	0.694889	6.00624	0.0228622	1.64088
IL1RAPL2
IL1RL1
IL33
IL6ST
ILDR2
ILF3
IMMT
IMPG1
IMPG2
INCENP	1.14581	0.609605	0.214952	1.07694	0.809845	0.0915979	1.02829	0.945082	0.0245304
INHBC	1.12824	0.430903	0.365621	0.946594	0.913711	0.039191	0.629837
INMT
INPP4B
INPP5E	0.399937
INPP5K
INTS1	9.30378			1.88588	0.367183	0.435118
INTS10							6.89495
IPMK	1.30381	0.197026	0.705477	1.18919	0.397499	0.400664	1.28405	0.241544	0.617003
IPO5	0.913273	0.811536	0.0906922	0.739359			1.64474	0.683085	0.165525
IQCA1	1.15443	0.638193	0.195048	0.818363	0.68418	0.164829	1.29213
IQGAP1							1.24164
IQSEC2
IQSEC3
IRAK1BP1
IRGQ
ISCU
ISLR
ITGA1
ITGA6	0.929346	0.665892	0.176596	1.10223	0.650057	0.187048	0.880474	0.635361	0.196979
ITGA8
ITGAL	3.30392
ITGAX
ITGB2
ITGB3	7.56688						0.662074	0.62592	0.203481
ITIH1	1.28849	0.00176485	2.75329	1.30307	8.0752e-05	4.09285	1.22719	0.117058	0.9316
ITIH2	1.5456	0.000294405	3.53105	1.36054	0.0149775	1.82456	1.21684	0.274999	0.560669
ITIH3	0.98124	0.879046	0.0559885	0.923746	0.653224	0.184938	0.73839	0.268829	0.570523
ITIH4	0.879201	0.104679	0.980139	0.885749	0.202906	0.692705	0.858426	0.241462	0.617152
ITIH5	1.80318	0.131862	0.87988				0.883208	0.61051	0.214307
ITM2A
ITM2B	1.75325
ITPR1
ITPR2	2.3953	0.425387	0.371216	1.85264	0.223444	0.65083	0.999777	0.999566	0.000188541
ITPR3
IZUMO2
JAK1
JMJD1C
JMY
JSRP1
JUP
KALRN
KANSL1
KAT2A
KAT6A
KBTBD11	1.15288
KCNB1
KCND1;KCND2;KCND3
KCNH6
KCNMA1
KCNN2
KCTD1
KCTD14
KCTD8
KDM5B
KDM5B;KDM5D	0.90816			1.42992	0.425381	0.371222	1.80441	0.431563	0.364956
KDM5D
KDM6A;UTY				1.60844
KIAA0100
KIAA0391
KIAA0586				0.400529
KIAA0907				1.27964
KIAA0922
KIAA0947							0.590201
KIAA1024
KIAA1143	0.690718			0.630037
KIAA1210	0.106065
KIAA1429				0.576576
KIAA1522	0.00982556
KIAA1598
KIAA1614
KIAA1731
KIAA1755	1.00354
KIAA1875	0.888181	0.87605	0.0574711	0.570959			10.1473	0.0757654	1.12053
KIAA1958							1.66515
KIDINS220
KIF13B							0.56816
KIF15	1.45774	0.20939	0.679043	1.97104	0.0513356	1.28958
KIF18A
KIF1B
KIF1C	1.45942	0.198073	0.703176	1.52451	0.39059	0.408279
KIF21A
KIF21A;KIF7
KIF3B;KIF3C
KIF5A	0.9855	0.973993	0.011444				0.749383
KIF5C
KIF7
KIR2DL4	0.518668
KITLG
KLB
KLHDC8A
KLHDC9
KLHL10
KLHL14
KLHL18
KLHL29
KLK10
KLK11
KLKB1	1.34971	0.0209958	1.67787	1.08776	0.556409	0.254606	0.983867	0.909728	0.0410883
KMT2C
KMT2D	2.19056
KMT2E
KNG1	1.28135	0.00250943	2.60042	1.14485	0.0795563	1.09933	1.05139	0.559984	0.251825
KNTC1
KPNB1
KREMEN2
KRIT1	2.85356	0.398435	0.399642
KRT1	0.690313	0.688945	0.161816	0.497385	0.572772	0.242018	8.67555
KRT1;KRT2	1.39072	0.679763	0.167642	0.465942			14.005
KRT1;KRT2;KRT5;KRT6B
KRT1;KRT5;KRT6B
KRT1;KRT6B	0.741524	0.770118	0.113443
KRT10	3.31836	0.275273	0.560236	0.0985103
KRT10;KRT14;KRT16	2.01539
KRT10;KRT14;KRT16;KRT17
KRT10;KRT14;KRT16;KRT17;KRT9	0.489706
KRT13;KRT15							0.574944	0.471149	0.326841
KRT14
KRT14;KRT16
KRT14;KRT16;KRT17
KRT14;KRT17
KRT16
KRT17
KRT2	1.83129	0.420623	0.376107	0.349746
KRT2;KRT5;KRT6B	0.797978	0.818243	0.0871176
KRT20
KRT35
KRT5	1.7745
KRT5;KRT6B
KRT6A
KRT6B
KRT77
KRT79
KRT81;KRT83;KRT85;KRT86	0.403113	0.277032	0.55747	1.66296	0.155013	0.809633	1.0286	0.962918	0.0164109
KRT9	0.445652	0.52133	0.282887	0.356394	0.277677	0.55646	4.56855
KRTDAP	1.54195			1.17421	0.814744	0.0889788	1.16186	0.765425	0.116097
KSR2
L1CAM
L1TD1	1.22521	0.223297	0.651116	1.57303	0.0614422	1.21153	1.02532	0.856617	0.0672131
L3MBTL3
LACE1
LAMA2				0.748538			0.233381
LAMB2
LAMB3
LAMP2	0.875903	0.435372	0.361139	1.34384	0.194285	0.71156	1.23421	0.378169	0.422314
LAMP3
LARP6
LARS	0.545074
LBP	0.717055	0.0831712	1.08003	0.982931	0.950112	0.0222251	0.480587	0.227808	0.642432
LCAT	1.49308	0.00981137	2.00827	1.6176	4.84699e-06	5.31453	1.31106	0.0812036	1.09042
LCMT2
LCN2	0.729306	0.514857	0.288313	1.26214	0.503203	0.298257	0.39071	0.0755067	1.12201
LCP1	1.13477	0.569314	0.244648	0.705638	0.287735	0.541008	0.355611	0.0203742	1.69092
LDHA	1.97742	0.167108	0.777003	1.06938	0.876349	0.0573231	0.653885	0.42807	0.368486
LDHA;LDHB	0.987229	0.979968	0.00878802	0.670091	0.284593	0.545776	0.618389	0.248201	0.605197
LDHAL6A
LDHAL6B	1.04365			2.25071
LDHB	1.12223	0.649373	0.187505	0.929528	0.782461	0.106537	0.738573	0.49105	0.308874
LDLR
LEFTY2	1.54585	0.568314	0.245412	1.0643	0.93301	0.0301136	0.709034	0.503123	0.298326
LEKR1	2.46571			0.659658			3.70249
LEP	1.8696			3.4892			0.434449	0.0606924	1.21687
LEPR
LGALS3BP	0.752895	0.18937	0.72269	0.826916	0.326331	0.486341	0.848614	0.47663	0.321819
LGALSL
LGI1
LGMN	0.838381	0.420253	0.37649	0.912443	0.691589	0.160152	0.713891	0.106568	0.972371
LILRA3	0.442343	0.0534178	1.27231	0.48887	0.18814	0.725518	0.748248	0.516383	0.287028
LIMA1	0.640323	0.77356	0.111506				0.608152
LIN7C	0.517799
LINC00083
LINC00479				1.03472			0.427618
LINC00846
LINGO3
LMAN2	0.734826	0.455441	0.341568	0.853188	0.682554	0.165863	1.03195	0.945975	0.0241205
LMTK2	1.06904	0.833422	0.079135	0.689785	0.515632	0.28766	0.755253	0.616328	0.210188
LNP1
LONP1
LOXL1
LOXL2	0.0967262
LOXL3
LPA	0.781863	0.641192	0.193012	0.575691	0.312554	0.505074	0.950043	0.92281	0.0348878
LPHN2
LPHN3
LPIN2
LRBA
LRG1	1.03476	0.804404	0.0945257	0.966012	0.888073	0.0515511	0.735364	0.343825	0.463662
LRIG1
LRIG3
LRP1	1.30027	0.213701	0.670193	0.929651	0.849475	0.0708496	0.612471	0.459074	0.338118
LRP4
LRRC14B				1.28706
LRRC3
LRRC4
LRRC45
LRRC47
LRRC59
LRRC70							0.203908
LRRFIP1	1.79791			1.92661			0.294644
LRRK2
LRRTM4
LRTOMT
LSM10
LTA4H	5.20808			1.36652	0.757673	0.120518	0.0371778
LTB4R
LTBP1	1.79596	0.185175	0.732418	1.0469	0.908362	0.041741	2.50701	0.2394	0.620877
LTF	0.407529	0.105574	0.976442	1.22576	0.632237	0.19912	0.402447	0.114724	0.940346
LTN1	0.122437	0.451435	0.345405				2.94023
LUM	1.1113	0.462391	0.33499	0.908213	0.549236	0.260241	1.44784	0.0389752	1.40921
LYVE1	0.780321	0.483671	0.31545	0.643743	0.160327	0.794994	0.846098	0.558915	0.252654
LYZ	0.760565	0.479995	0.318763	0.956337	0.878618	0.0561999	1.11363	0.792347	0.101085
LZTFL1	1.12955
MACF1
MAGEB16;MAGEB17;MAGEB18
MAGEB3
MAGI2
MAML1
MAN1A1	1.62597	0.0229418	1.63937	0.628109	0.108908	0.962941	0.47784	0.0729414	1.13703
MAN1B1
MAN1C1	3.2521			0.758716	0.706875	0.150657	0.270328
MAN2A1	0.294115	0.486666	0.312769	1.93298	0.107707	0.967755	0.324964	0.502167	0.299151
MAN2A2
MAP1B
MAP1S				2.22995			0.95499
MAP2	0.75561	0.598672	0.222811	2.48352	0.0801412	1.09614	2.46741	0.318916	0.496324
MAP2K3	0.876941			1.30292			1.78118
MAP2K7	0.906584	0.610185	0.214539	1.09755	0.632339	0.19905	0.843991	0.502148	0.299169
MAP3K11
MAP3K14
MAP3K4	2.38942	0.172335	0.763627
MAP3K9
MAP9	0.719189
MAPK13
MAPK7
MAPKBP1
MAPRE1
MAPRE2
MARCKS	1.11086	0.811839	0.0905299	0.434649	0.150853	0.821445	0.754546	0.706429	0.150931
MARCO
MARK4
MASP1	1.30935	0.215347	0.666861	1.04032	0.904258	0.0437075	0.65121	0.136237	0.865705
MASP2	0.680991	0.11232	0.949543	0.611224	0.127923	0.893051	0.734969	0.253645	0.595774
MAST4	0.255912
MATK
MATN2
MATR3
MB	2.98693						0.668021
MBL2	1.0728	0.822193	0.0850262	0.941869	0.881235	0.0549081	0.755128	0.637584	0.195462
MC2R
MCAM
MCC
MCF2	2.06089
MCF2L2
MCL1	0.0605471			0.263745
MCM10
MCM2
MCM3AP
MCRS1	1.92905
MDFIC	2.95261			0.893991	0.86891	0.0610251
MDH1
MDM1							1.39961
MDN1
MECOM;PRDM16				0.591802
MED12;MED12L	1.54848						1.14041
MED23	0.691699	0.313698	0.503488	0.327274			0.926864	0.887342	0.0519091
MEGF8
MEI1
MELK
MENT	3.32621			1.02266
MEPCE
MEPE	1.88325	0.182894	0.7378	0.907399	0.790964	0.101843	0.738617
MERTK
MET
METTL20	0.151544	0.276514	0.558284
METTL2A;METTL2B
MFAP4	1.61051						0.467155
MFI2
MFN2
MFSD10	1.56567	0.184561	0.733859	0.715895	0.589776	0.229313	0.820828	0.69392	0.158691
MFSD6L
MGAT1				2.6327
MGP	0.592342	0.350803	0.454937	3.75374
MGRN1
MIA3
MICAL3
MICALL2
MICU1
MICU2	0.604544	0.288723	0.539518	0.68956	0.215753	0.666044	0.347882
MICU3
MINPP1				1.48707
MIPOL1
MITF;TFE3;TFEC	1.43699			1.17725			0.394158
MKX
MLLT1
MLLT4
MLLT6
MLX	0.230113
MLXIP
MMEL1
MMP10;MMP3	1.0115	0.961887	0.0168758	0.230623			0.364094
MMP11
MMP14
MMP16	0.692451			1.14731			0.959393
MMP2	3.201	0.0201184	1.69641	0.856136	0.761641	0.11825	1.67834	0.361939	0.441364
MMP24
MMP8	0.685789			1.34891	0.57079	0.243523	0.335504	0.1057	0.975926
MMP9	0.854495	0.45325	0.343662	1.01412	0.971045	0.0127607	0.278554	0.0643966	1.19114
MMRN1	1.27166	0.525212	0.279665	0.649601	0.322497	0.491474	0.783171	0.66071	0.179989
MMRN2	0.565773	0.12709	0.895887	1.3507	0.248886	0.603999	1.34731	0.323703	0.489853
MNDA	2.26698			0.313522
MNT
MOCOS	1.4675	0.419636	0.377127	0.394367	0.1734	0.76095	1.00996	0.986997	0.00568426
MORC1	0.213083
MOSPD3	2.72363						2.25051
MOV10
MOXD2P				0.542952
MPDZ	1.40255	0.753401	0.122974
MPO	0.55848	0.164151	0.784757	0.552723	0.0685846	1.16377	0.21662	0.00584546	2.23318
MPP5
MPP6	1.50682	0.105293	0.9776	1.48145	0.50591	0.295927	1.27079	0.561388	0.250737
MPP7
MPPED1
MPRIP
MRC1	0.817244	0.580789	0.235982	0.759285	0.540109	0.267519	0.472503	0.359426	0.444391
MROH2A
MROH2B	0.776401	0.611266	0.21377	0.967546	0.962538	0.0165822	0.315832	0.132562	0.877581
MRPL3
MRPL38
MRPL52
MRPS15
MRPS34
MRVI1
MSH6	1.56149						5.38796
MSL3P1
MSN	1.38233	0.0723626	1.14049	0.950164	0.824292	0.0839189	0.722245	0.0137727	1.86098
MST1	0.867342	0.478137	0.320447	0.742247	0.347023	0.459642	0.76879	0.396049	0.402251
MTFR1
MTHFD1							0.0639787
MTMR1				0.43495
MTPN	1.48118	0.750116	0.124872	0.860709
MUC16	0.874611	0.807946	0.0926174				13.6564
MUC3A;MUC3B
MVB12B	0.286288						1.24832
MYBPC1
MYBPHL
MYCBP2
MYCT1
MYH11
MYH7	10.5544
MYH8
MYH9	0.434626	0.437214	0.359306	0.631878	0.614615	0.211397	0.555257	0.455621	0.341396
MYL1	1.72177	0.495068	0.305335	0.767333	0.745091	0.127791
MYL12A;MYL12B
MYL2
MYL3
MYL4
MYL6				0.940864
MYO15A
MYO18B
MYO1B				1.01573	0.987556	0.00543808
MYO1E	0.850611	0.892718	0.0492856				0.115268
MYO5A	0.882646	0.692646	0.159489	2.26414	0.319579	0.495421
MYO5B
MYO9B
MYOC
MYOF
MYOM1
MYOT
MYOZ3
MYT1
N4BP2
NACC2
NAMPT
NAP1L1
NARS
NASP	1.20014	0.722259	0.141307	2.32066	0.432817	0.363695	0.691747
NAT8
NAV1
NAV3
NBEAL1				16.5942
NBEAL2							0.25867
NBN
NCAM1	1.24156	0.469956	0.327942	1.53556	0.282097	0.549601	1.23926	0.487673	0.311871
NCAPH	0.64651	0.442718	0.353873	1.60229	0.313159	0.504234	0.352973	0.182946	0.737676
NCBP1
NCBP2L
NCKAP1
NCL	1.90474	0.170791	0.767535	0.897575	0.6412	0.193006	0.81978	0.57169	0.242839
NDE1				1.16836
NDFIP1
NDNL2
NDST3;NDST4	0.551924	0.62861	0.201619	2.39412	0.337066	0.472285	0.449708	0.496916	0.303717
NDUFS1
NDUFS2							1.54321
NEB	0.297384	0.0378865	1.42152	1.13621	0.807756	0.0927199
NEDD8	1.76533
NEFH	2.51042			1.33651	0.56081	0.251185	1.21962	0.808952	0.092077
NEK10	0.79088	0.510891	0.291672	0.709063	0.422292	0.374387	2.06005	0.342505	0.465333
NEK2				0.824468
NEK5				5.79428
NEK9
NELL1
NEO1
NES
NEUROG1
NFIB
NFKBID
NFRKB
NFX1
NFYA
NGDN
NGRN
NHSL2
NID1	1.31243	0.522634	0.281803	0.701847	0.487282	0.31222	0.427214
NIN
NIPAL1
NIPAL2
NIPAL3	0.26918			1.72552	0.0951383	1.02164	1.21379	0.394526	0.403925
NIPBL
NKD2				1.20224
NLN	1.4017	0.368182	0.433937	7.64833			3.88159	0.110894	0.955094
NLRP13
NLRP14
NLRP4
NLRP6	1.27796	0.753195	0.123092	2.61561			1.30367	0.554318	0.256241
NNMT
NOC3L	1.4323	0.190463	0.72019	1.6658	0.117901	0.928483	0.989551	0.970946	0.0128049
NOD2	0.614307			0.271363	0.1801	0.744486
NOL12							0.853621
NOLC1	0.360407
NONO
NOP16
NOSTRIN	1.17095
NOVA2
NPAT
NPC1
NPHP1
NPIPA2;NPIPB11;NPIPB3;NPIPB4;NPIPB5;NPIPB6;NPIPB8
NPL
NPTX1	0.654119	0.19178	0.717198	0.80924			1.02156	0.93129	0.0309152
NPTX2
NR1D1
NRK	1.49539
NRP1	1.05909	0.799799	0.0970192	1.3594	0.163368	0.786833	0.80843	0.386798	0.412516
NRROS
NRXN3
NSDHL	1.37064			0.610568			1.59952	0.288497	0.539858
NSMAF
NT5C2
NTNG2
NUCB1	0.0985734
NUCB2
NUDCD1
NUDT21
NUDT7
NUMA1
NUP205
NUP210L	0.388885	0.397132	0.401065				4.30858
NUP35
NUP93
NUP98
NYX
OAF	0.709106	0.365323	0.437324	0.454836	0.0954574	1.02019	0.961549	0.916954	0.0376524
OBP2A;OBP2B
OBSL1
OCRL	20.7166						16.6045
OGDH
OGN	6.36316	0.0156107	1.80658	2.60547
OIT3	0.951865	0.919317	0.0365347				0.354268	0.221493	0.654641
OLFM1
OLFM4							0.426738
OPA1	2.5563
OPHN1	3.62761	0.12902	0.889344	0.851995	0.879713	0.0556592	3.91885	0.429378	0.367161
OR10T2
OR11H6
OR1J1
OR2AK2
OR2M4				0.524823
OR2T1
OR4C6	1.12241	0.801179	0.0962702	1.01776	0.970784	0.0128776	0.992671	0.987484	0.0054699
OR51A2
OR51B4
OR5A1
OR5H14;OR5H6
OR5T1
OR5T2
OR6A2
OR6B2
OR6C70
OR6K2
ORM1	0.846765	0.274245	0.561861	0.832106	0.352331	0.453049	0.876639	0.590656	0.228665
ORM1;ORM2	0.890632	0.481662	0.317257	0.871698	0.337103	0.472238	0.766803	0.326407	0.48624
ORM2	1.09162	0.626732	0.202918	1.0989	0.439568	0.356974	0.876639	0.378778	0.421615
OSBPL2
OSBPL3	0.734439	0.518989	0.284841	0.783563	0.845332	0.0729728	0.731138	0.546706	0.262246
OSBPL5							7.50783
OSBPL6							0.218258
OSGEP
OSTF1
OTUB1
OVCH2
OVGP1
OVOS2				111.811
OXCT1
OXNAD1
OXTR
P4HB	0.472804	0.293995	0.53166	0.683617	0.472674	0.325438	0.2889	0.476864	0.321606
P4HTM
PABPC3
PACS2
PADI1
PAFAH1B3
PAFAH2	0.840292	0.58303	0.234309	1.22554	0.298836	0.524567	1.146	0.580245	0.236388
PAK6	0.554164						3.06038
PALB2	0.284881	0.0582625	1.23461	1.43534
PALMD
PAM
PAPD5	0.501984			1.01358			0.582284
PARD3B
PARK7	0.303142
PARP1	0.141625
PARP11
PARP2
PARVB
PASK
PC	0.488806	0.309854	0.508843	1.26266	0.667686	0.175428	0.781022	0.668931	0.174619
PCCB
PCDH11X;PCDH11Y				1.07214
PCDHB13
PCDHB6
PCDHGA2
PCDHGB6
PCGF5
PCK2
PCLO				0.562015			2.42253
PCMT1
PCMTD2
PCOLCE	0.125466	0.493478	0.306732	0.984805	0.974958	0.011014	0.428879
PCSK9	0.990455	0.983518	0.0072176	0.821885	0.617997	0.209014	0.53336	0.413973	0.383028
PCYOX1	1.8086	0.0163679	1.78601	1.44075	0.103197	0.986331	1.17853	0.348665	0.457591
PCYT1A
PCYT1B
PDCD10
PDCD11	1.38785	0.524116	0.280573	0.422473	0.0425264	1.37134	0.798115
PDE3A
PDGFRA	0.884512	0.629769	0.200819	5.06016			1.28697
PDHA2
PDHB	1.11605	0.846526	0.0723598
PDIA3	1.90439
PDILT
PDK3	0.489002	0.640529	0.193461	1.28004
PDLIM1	0.966839			4.93925	0.0193665	1.71295
PDP1
PDPK2
PDPR				1.95715
PDS5B
PDZK1IP1
PEAK1
PECR
PEG3
PEPD				0.955836
PEX14
PF4	0.935116	0.84987	0.0706475	0.711056	0.256956	0.590141	1.39247	0.442347	0.354237
PFDN6
PFN1	0.903207	0.751726	0.123941	0.900302	0.782237	0.106662	1.05628	0.885143	0.0529864
PGAM1;PGAM2;PGAM4	0.616879	0.759021	0.119746	0.424094			0.754268
PGD				2.82001	0.403182	0.394499	0.347222
PGK1	0.263933			0.506137
PGLYRP1
PGLYRP2	1.35313	0.0684824	1.16442	1.66809	0.0265416	1.57607	1.27082	0.356505	0.447934
PGP
PHB
PHC3
PHF11
PHF21A	1.80987
PI16	1.51997
PI4K2B
PICALM
PIEZO2
PIGA	1.53372			2.43006	0.268911	0.570391	2.14852
PIGG
PIGK
PIH1D2
PIK3AP1
PIK3C2B
PIK3CA
PIK3CD	0.991954	0.991128	0.00387034	1.46033	0.369618	0.432246	1.03471
PIK3R2
PIK3R5
PIK3R6	1.17199
PIP5K1B
PIP5K1C
PIPOX	0.00393861	0.500454	0.300636
PIWIL1
PIWIL2	0.189831
PIWIL4	5.94719
PJA1	0.0823816
PKDREJ
PKHD1
PKIA
PKLR
PKM	0.774871	0.519819	0.284148	1.14093	0.778188	0.108915	1.31949	0.260107	0.584847
PKP2
PKP4
PLA2G4B
PLA2G7	2.44896			0.524223	0.346448	0.460362	1.38736	0.381994	0.417943
PLB1
PLBD1
PLCB1
PLCD1
PLCH1	2.61805	0.368728	0.433294	2.01192	0.424143	0.372487	1.00282	0.976464	0.0103436
PLD1
PLEC
PLEK	0.867617	0.857027	0.0670057	1.53627	0.349398	0.456679	0.432585	0.654927	0.183807
PLEK2
PLEKHA2
PLEKHA5
PLEKHA7	1.00537
PLEKHG1	0.690752						0.347124
PLG	1.13592	0.114687	0.940487	1.13318	0.195686	0.70844	1.12852	0.295426	0.529551
PLOD1
PLTP	0.826118	0.526009	0.279007	0.818781	0.54873	0.260641	1.07218	0.803349	0.0950955
PLXDC2	0.176129	0.18845	0.724803	1.28026	0.3568	0.447575	1.14929	0.761421	0.118375
PLXNA1
PLXNA3	0.390801			6.0076
PLXNA4	0.832304	0.36495	0.437767	1.06282	0.683767	0.165092	0.894158	0.511307	0.291319
PLXNB1
PLXNB3							0.843158
PLXNC1
PLXND1
PMCH
PMP2	1.9254	0.338613	0.470297				2.27417
PMS1	1.24253
PMS2P2	1.1246			1.99428
PNLIP
PNP
PNPLA4
PNPLA7
PNPLA8
POLD1				4.31268
POLL
POLN
POLQ				6.55658
POLR1A
POMGNT2
POMT1
PON1	1.24633	0.0749251	1.12537	1.25101	0.164089	0.784921	1.04708	0.836719	0.0774204
PON3	1.23136	0.300856	0.521641	1.22166	0.366497	0.435929	0.92999	0.736654	0.132736
POP1
POSTN	0.891837	0.782271	0.106643	2.24218	0.169643	0.770463	1.08737	0.852942	0.0690805
POTEE				1.03839	0.954586	0.0201851
PPBP	1.09498	0.598575	0.222882	1.09614	0.65579	0.183235	1.06292	0.771582	0.112618
PPFIA1
PPFIA4
PPFIBP1
PPIA	1.03011	0.923076	0.0347626	0.703563	0.388171	0.410976	0.796596	0.520367	0.28369
PPIB	0.610448	0.347889	0.458559	1.17972
PPIF
PPM1A
PPM1B	0.689364	0.76918	0.113972	0.684825	0.602158	0.220289	0.499503	0.498355	0.302461
PPM1H
PPP1R12C	1.25313	0.553908	0.256562	1.92323	0.232469	0.633636	0.912006	0.821448	0.0854199
PPP1R15A	1.88986						0.661765
PPP1R26
PPP1R3A
PPP2CA;PPP2CB
PPP2R1A	1.21747
PPP4R4
PPT2
PRAP1	0.306579	0.126256	0.898747	0.512222
PRB3
PRCC
PRDM1							0.755844
PRDM8
PRDX1;PRDX2
PREX1
PRG4	1.55033	0.076418	1.1168	1.17101	0.513903	0.289119	0.629657	0.217017	0.663507
PRH1
PRKACB
PRKCA	2.62875						0.421152
PRKCE
PRKCSH	0.428398			0.389217	0.0363367	1.43965	0.874328
PRKD2
PRKDC	1.18396	0.369306	0.432613	1.02264	0.94785	0.0232604	1.4489	0.290344	0.537087
PRKRIP1	0.401951						0.486527
PRMT10	1.2077	0.585543	0.232442	1.44938	0.508983	0.293297	0.834878
PRO1933
PROC	0.981646	0.91521	0.0384792	1.18856	0.350936	0.454772	0.954201	0.785089	0.105081
PROCR	1.25517	0.612495	0.212897	0.875539	0.677513	0.169082	1.93284	0.103965	0.983113
PROS1	1.04993	0.61256	0.212851	1.10553	0.259787	0.585382	0.981363	0.84413	0.0735908
PROZ	1.01282	0.938273	0.027671	0.826348	0.216307	0.664929	0.870737	0.507452	0.294605
PRPF40A	1.03397	0.957623	0.0188055
PRPF6
PRPSAP2
PRRC2B
PRSS1	1.60566	0.0431715	1.3648	0.843634	0.623203	0.205371	1.53508	0.0491383	1.30858
PRSS1;PRSS2	0.0108132			0.366106
PRSS2
PRSS3	0.769995	0.749969	0.124957				3.28542
PRTN3	0.679051	0.155411	0.808519	0.523833	0.182636	0.738414	0.222172	0.0723919	1.14031
PRX				2.66434
PSD4
PSIP1
PSMA1	1.34773	0.448761	0.347985	1.41376	0.670693	0.173476	0.495374	0.208408	0.681085
PSMA2	0.410355	0.272879	0.56403	0.860554	0.804928	0.0942432
PSMA5				0.612328	0.495205	0.305215
PSMA7
PSMB2	1.40225	0.354677	0.450167	0.757753	0.552948	0.257316	0.273669	0.212154	0.673349
PSMB3
PSMB6
PSMB9
PSMC3	0.940645	0.914393	0.0388671	1.58811	0.483682	0.31544
PSMD10				0.10611
PSMD7
PSMD8	1.15612			1.96281
PSME1
PSME2
PTBP1
PTCD1
PTGDS	1.2412	0.61465	0.211372	0.915209	0.854467	0.0683048	1.23584	0.56871	0.245109
PTK2B
PTPN21
PTPN22
PTPRB
PTPRCAP
PTPRF	1.0591			0.874612	0.921423	0.0355412	0.0741525	0.220676	0.656246
PTPRG				1.46829	0.528449	0.276997	0.140683
PTPRJ	0.53142	0.207533	0.682913	0.520875	0.0486188	1.3132	0.721175	0.631342	0.199735
PTPRR
PTPRS				0.319919			1.80242
PTRF
PTX3	0.560937	0.0394271	1.4042	1.2639	0.870528	0.0602174
PTX4
PUS7L
PXDC1
PYGB
PYGL	1.59408	0.320969	0.493537				0.289497	0.257642	0.588983
PYGM
PYROXD2				1.01784
PZP	0.892771	0.805175	0.0941098	0.891396	0.754378	0.122411	0.423472	0.0496759	1.30385
QKI				0.497269
QSOX1	0.764582	0.53942	0.268073	0.895307	0.508397	0.293797	0.831495	0.14335	0.843601
RAB11A;RAB11B	1.00917	0.986776	0.00578132	1.0241	0.973995	0.0114433	11.781
RAB11FIP5
RAB15
RAB17
RAB19				0.982893
RAB1A	0.913708			1.01427
RAB27B	0.498908	0.117007	0.931787	1.2844			2.78285
RAB30;RAB35							0.634219
RAB39A
RAB39B				1.04121
RAB3IP
RAB40B
RAB41
RAB7L1
RABEP1	1.09892	0.726798	0.138586	0.88831	0.588167	0.230499	1.10088	0.723076	0.140816
RABGGTB				0.827469
RABL3
RABL6
RAC2
RAD50
RAI1
RAI14
RALA	0.760062						1.02594
RALBP1				0.634991	0.128718	0.890361
RALGAPA1
RAMP2
RAN
RANBP2;RGPD4
RANGAP1
RAP1A;RAP1B	1.07967	0.786024	0.104564	1.54672	0.63444	0.19761	1.11002	0.811838	0.0905307
RAPGEF2
RAPH1
RAPSN
RARRES2	0.790793	0.659564	0.180743	1.59858	0.335547	0.474247
RASA2	1.33814	0.500286	0.300782	2.11854			0.979862
RASAL2	1.39002	0.639203	0.194361	1.54317	0.62487	0.20421
RASEF
RASGEF1B				0.359426			0.567879	0.641105	0.193071
RASGRF1				0.143513
RASGRP3
RBBP5				0.782871
RBBP8	0.333319
RBBP9
RBL1	1.64076
RBM15
RBM22
RBM42
RBM43
RBMXL3
RBP4	1.59058	0.144011	0.841605	0.83934	0.56808	0.24559	1.16935	0.574043	0.241056
RCN1	0.99393	0.983038	0.00742953	1.03984	0.931365	0.03088	0.743615	0.450924	0.345896
RDH5
RECK	0.885321	0.737184	0.132424	1.33658	0.253965	0.595226	0.898545	0.53404	0.272426
RECQL5
REG1A				0.462276
REG3A	0.208889	0.32231	0.491726	1.6971	0.451322	0.345513	3.0207	0.312374	0.505326
RELN	0.727172
RETSAT
REV3L
[truncated: 659 more rows]
